# Supplementary material for: tert-Butyl N-[2-(N-isobutyl-4-meth­oxy­benzene­sulfonamido)­eth­yl]carbamate
Source: Acta Crystallogr Sect E Struct Rep Online. 2014 May 17;70(Pt 6):o674. doi: 10.1107/S1600536814009143 (PMC4051064; doi:10.1107/S1600536814009143)
Supplement: Supplementary file 1 [file e-70-0o674-sup1.cif]

##############################################################################
#                                                                            #
# This CIF contains the data in a paper accepted for publication in          #
# Acta Crystallographica Section E. It conforms to the requirements of       #
# Notes for Authors for Acta Crystallographica Section E, and has been       #
# peer reviewed under the auspices of the IUCr Commission on Journals.       #
#                                                                            #
# Full details of the Crystallographic Information File format               #
# are given in the paper "The Crystallographic Information File (CIF):       #
# a New Standard Archive File for Crystallography" by S. R. Hall, F. H.      #
# Allen and I. D. Brown [Acta Cryst. (1991), A47, 655-685].                  #
#                                                                            #
# The current version of the core CIF dictionary is obtainable from          #
# ftp://ftp.iucr.org/pub/cif_core.dic.                                       #
#                                                                            #
# Software is freely available for graphical display of the structure(s)     #
# in this CIF. For information consult the CIF software page                 #
# http://www.iucr.org/resources/cif/software.                                #
#                                                                            #
# This file may be used for bona fide research purposes within the           #
# scientific community so long as proper attribution is given to the journal # 
# article from which it was obtained.                                        #
#                                                                            #
##############################################################################
data_I
_audit_creation_method     SHELXL-97
_database_code_depnum_ccdc_archive     'CCDC 998938'
_chemical_name_systematic
;
<i>tert</i>-Butyl
<i>N</i>-[2-(<i>N</i>-isobutyl-4-methoxybenzenesulfonamido)ethyl]carbamat
;
_chemical_name_common     ?
_chemical_formula_moiety     'C18 H30 N2 O5 S'
_chemical_formula_sum     'C18 H30 N2 O5 S'
_chemical_formula_iupac     'C18 H30 N2 O5 S'
_chemical_formula_weight     386.50
_chemical_melting_point     ?
_symmetry_cell_setting     monoclinic
_symmetry_space_group_name_H-M     'P 21/c'
_symmetry_space_group_name_Hall     '-P 2ybc'
loop_
    _symmetry_equiv_pos_as_xyz
    'x, y, z'
    '-x, y+1/2, -z+1/2'
    '-x, -y, -z'
    'x, -y-1/2, z-1/2'
_cell_length_a     19.2484(5)
_cell_length_b     5.29088(12)
_cell_length_c     20.1825(6)
_cell_angle_alpha     90.00
_cell_angle_beta     92.497(3)
_cell_angle_gamma     90.00
_cell_volume     2053.46(9)
_cell_formula_units_Z     4
_cell_measurement_reflns_used     5271
_cell_measurement_theta_min     4.3830
_cell_measurement_theta_max     67.0670
_cell_measurement_temperature     293(2)
_exptl_crystal_description     Block
_exptl_crystal_colour     colorless
_exptl_crystal_size_max     0.28
_exptl_crystal_size_mid     0.16
_exptl_crystal_size_min     0.14
_exptl_crystal_density_diffrn     1.250
_exptl_crystal_density_meas     ?
_exptl_crystal_density_method     'not measured'
_exptl_crystal_F_000     832
_exptl_absorpt_coefficient_mu     1.651
_exptl_absorpt_correction_type     multi-scan
_exptl_absorpt_process_details     '(CrysAlis PRO; Agilent, 2013)'
_exptl_absorpt_correction_T_min     0.77580
_exptl_absorpt_correction_T_max     1.00000
_exptl_special_details
;
;
_diffrn_ambient_temperature     293(2)
_diffrn_radiation_type     CuK\a
_diffrn_radiation_wavelength     1.54184
_diffrn_radiation_source     'Enhance Ultra (Cu) X-ray Source'
_diffrn_radiation_monochromator     'mirror'
_diffrn_measurement_device_type     'Agilent Xcalibur (Atlas, Gemini ultra)'
_diffrn_measurement_method     '\w scans'
_diffrn_detector_area_resol_mean     10.4713
_diffrn_reflns_number     11865
_diffrn_reflns_av_R_equivalents     0.0309
_diffrn_reflns_av_sigmaI/netI     0.0244
_diffrn_reflns_theta_min     4.39
_diffrn_reflns_theta_max     67.16
_diffrn_reflns_theta_full     67.16
_diffrn_measured_fraction_theta_max     0.995
_diffrn_measured_fraction_theta_full     0.995
_diffrn_reflns_limit_h_min     -21
_diffrn_reflns_limit_h_max     22
_diffrn_reflns_limit_k_min     -4
_diffrn_reflns_limit_k_max     6
_diffrn_reflns_limit_l_min     -22
_diffrn_reflns_limit_l_max     24
_diffrn_standards_number     0
_diffrn_standards_interval_count     .
_diffrn_standards_interval_time     .
_diffrn_standards_decay_%     ?
_refine_special_details
;
Refinement of <i>F</i>^2^ against ALL reflections. The weighted <i>R</i>-factor
<i>wR</i> and goodness of fit <i>S</i> are based on <i>F</i>^2^, conventional
<i>R</i>-factors <i>R</i> are based on <i>F</i>, with <i>F</i> set to zero for
negative <i>F</i>^2^. The threshold expression of <i>F</i>^2^ >
\s(<i>F</i>^2^) is used only for calculating <i>R</i>-factors(gt) <i>etc</i>.
and is not relevant to the choice of reflections for refinement.
<i>R</i>-factors based on <i>F</i>^2^ are statistically about twice as large
as those based on <i>F</i>, and <i>R</i>- factors based on ALL data will be
even larger.
;
_reflns_number_total     3658
_reflns_number_gt     3122
_reflns_threshold_expression     I>2sigma(I)
_refine_ls_structure_factor_coef     Fsqd
_refine_ls_matrix_type     full
_refine_ls_R_factor_all     0.0420
_refine_ls_R_factor_gt     0.0337
_refine_ls_wR_factor_gt     0.0818
_refine_ls_wR_factor_ref     0.0890
_refine_ls_goodness_of_fit_ref     1.045
_refine_ls_restrained_S_all     1.045
_refine_ls_number_reflns     3658
_refine_ls_number_parameters     245
_refine_ls_number_restraints     0
_refine_ls_hydrogen_treatment     mixed
_refine_ls_weighting_scheme     calc
_refine_ls_weighting_details
         'calc w=1/[\s^2^(Fo^2^)+(0.0429P)^2^+0.3785P] where P=(Fo^2^+2Fc^2^)/3'
_atom_sites_solution_hydrogens     geom
_atom_sites_solution_primary     direct
_atom_sites_solution_secondary     difmap
_refine_ls_shift/su_max     0.001
_refine_ls_shift/su_mean     0.000
_refine_diff_density_max     0.172
_refine_diff_density_min     -0.301
_refine_ls_extinction_method     none
_refine_ls_extinction_coef     ?
loop_
    _atom_type_symbol
    _atom_type_description
    _atom_type_scat_dispersion_real
    _atom_type_scat_dispersion_imag
    _atom_type_scat_source
    'C' 'C' 0.0181 0.0091
                         'International Tables Vol C Tables 4.2.6.8 and 6.1.1.4'
    'H' 'H' 0.0000 0.0000
                         'International Tables Vol C Tables 4.2.6.8 and 6.1.1.4'
    'N' 'N' 0.0311 0.0180
                         'International Tables Vol C Tables 4.2.6.8 and 6.1.1.4'
    'O' 'O' 0.0492 0.0322
                         'International Tables Vol C Tables 4.2.6.8 and 6.1.1.4'
    'S' 'S' 0.3331 0.5567
                         'International Tables Vol C Tables 4.2.6.8 and 6.1.1.4'
_computing_data_collection     'CrysAlis PRO (Agilent, 2013)'
_computing_cell_refinement     'CrysAlis PRO (Agilent, 2013)'
_computing_data_reduction     'CrysAlis PRO (Agilent, 2013)'
_computing_structure_solution     'SHELXS97 (Sheldrick, 2008)'
_computing_structure_refinement     'SHELXL97 (Sheldrick, 2008)'
_computing_molecular_graphics     'SHELXTL/PC (Sheldrick, 2008)'
_computing_publication_material     'SHELXTL/PC (Sheldrick, 2008)'
loop_
    _atom_site_type_symbol
    _atom_site_label
    _atom_site_fract_x
    _atom_site_fract_y
    _atom_site_fract_z
    _atom_site_U_iso_or_equiv
    _atom_site_adp_type
    _atom_site_calc_flag
    _atom_site_refinement_flags
    _atom_site_occupancy
    _atom_site_symmetry_multiplicity
    _atom_site_disorder_assembly
    _atom_site_disorder_group
    C C1 0.85965(7) 0.6201(3) 0.54057(7) 0.0368(3) Uani d . 1 1 . .
    C C2 0.82937(9) 0.6078(3) 0.60169(8) 0.0474(4) Uani d . 1 1 . .
    H H2 0.7921 0.7121 0.6107 0.057 Uiso calc R 1 1 . .
    C C3 0.85494(9) 0.4403(4) 0.64878(8) 0.0527(4) Uani d . 1 1 . .
    H H3 0.8347 0.4314 0.6897 0.063 Uiso calc R 1 1 . .
    C C4 0.91066(8) 0.2845(3) 0.63579(8) 0.0440(4) Uani d . 1 1 . .
    C C5 0.94134(8) 0.2961(3) 0.57509(8) 0.0435(4) Uani d . 1 1 . .
    H H5 0.9788 0.1921 0.5662 0.052 Uiso calc R 1 1 . .
    C C6 0.91528(8) 0.4657(3) 0.52769(7) 0.0403(3) Uani d . 1 1 . .
    H H6 0.9356 0.4754 0.4868 0.048 Uiso calc R 1 1 . .
    C C7 0.98789(12) -0.0418(4) 0.67445(11) 0.0687(6) Uani d . 1 1 . .
    H H7A 0.9749 -0.1530 0.6384 0.103 Uiso calc R 1 1 . .
    H H7B 0.9983 -0.1396 0.7137 0.103 Uiso calc R 1 1 . .
    H H7C 1.0282 0.0537 0.6634 0.103 Uiso calc R 1 1 . .
    C C8 0.70575(8) 0.5843(3) 0.45894(8) 0.0420(3) Uani d . 1 1 . .
    H H8A 0.6984 0.6863 0.4980 0.050 Uiso calc R 1 1 . .
    H H8B 0.7095 0.4093 0.4730 0.050 Uiso calc R 1 1 . .
    C C9 0.64333(8) 0.6121(3) 0.41093(8) 0.0447(4) Uani d . 1 1 . .
    H H9 0.6499 0.5001 0.3730 0.054 Uiso calc R 1 1 . .
    C C10 0.57790(9) 0.5294(4) 0.44490(10) 0.0602(5) Uani d . 1 1 . .
    H H10A 0.5853 0.3658 0.4645 0.090 Uiso calc R 1 1 . .
    H H10B 0.5397 0.5213 0.4128 0.090 Uiso calc R 1 1 . .
    H H10C 0.5675 0.6491 0.4788 0.090 Uiso calc R 1 1 . .
    C C11 0.63562(11) 0.8797(4) 0.38541(12) 0.0743(6) Uani d . 1 1 . .
    H H11A 0.6288 0.9921 0.4219 0.111 Uiso calc R 1 1 . .
    H H11B 0.5963 0.8894 0.3546 0.111 Uiso calc R 1 1 . .
    H H11C 0.6769 0.9276 0.3635 0.111 Uiso calc R 1 1 . .
    C C12 0.80312(8) 0.4772(3) 0.38535(8) 0.0426(3) Uani d . 1 1 . .
    H H12A 0.7712 0.3368 0.3783 0.051 Uiso calc R 1 1 . .
    H H12B 0.8454 0.4114 0.4069 0.051 Uiso calc R 1 1 . .
    C C13 0.82046(9) 0.5869(4) 0.31821(8) 0.0517(4) Uani d . 1 1 . .
    H H13A 0.8475 0.7399 0.3254 0.062 Uiso calc R 1 1 . .
    H H13B 0.8493 0.4669 0.2956 0.062 Uiso calc R 1 1 . .
    C C14 0.72163(8) 0.4609(3) 0.24696(7) 0.0410(3) Uani d . 1 1 . .
    C C15 0.62067(9) 0.3966(3) 0.17124(8) 0.0459(4) Uani d . 1 1 . .
    C C16 0.57907(11) 0.2465(4) 0.21953(10) 0.0642(5) Uani d . 1 1 . .
    H H16A 0.6083 0.1208 0.2407 0.096 Uiso calc R 1 1 . .
    H H16B 0.5408 0.1655 0.1961 0.096 Uiso calc R 1 1 . .
    H H16C 0.5617 0.3581 0.2525 0.096 Uiso calc R 1 1 . .
    C C17 0.65827(11) 0.2296(4) 0.12362(9) 0.0646(5) Uani d . 1 1 . .
    H H17A 0.6895 0.3305 0.0989 0.097 Uiso calc R 1 1 . .
    H H17B 0.6250 0.1496 0.0936 0.097 Uiso calc R 1 1 . .
    H H17C 0.6842 0.1028 0.1481 0.097 Uiso calc R 1 1 . .
    C C18 0.57448(13) 0.5846(4) 0.13381(13) 0.0827(7) Uani d . 1 1 . .
    H H18A 0.5534 0.6958 0.1647 0.124 Uiso calc R 1 1 . .
    H H18B 0.5388 0.4956 0.1086 0.124 Uiso calc R 1 1 . .
    H H18C 0.6019 0.6816 0.1044 0.124 Uiso calc R 1 1 . .
    N N1 0.77172(6) 0.6617(2) 0.42986(6) 0.0371(3) Uani d . 1 1 . .
    N N2 0.76011(8) 0.6456(3) 0.27567(7) 0.0474(3) Uani d . 1 1 . .
    O O1 0.93204(7) 0.1260(3) 0.68599(6) 0.0611(3) Uani d . 1 1 . .
    O O2 0.78598(6) 1.0150(2) 0.50924(6) 0.0505(3) Uani d . 1 1 . .
    O O3 0.88216(6) 0.8952(2) 0.43790(5) 0.0462(3) Uani d . 1 1 . .
    O O4 0.73211(6) 0.2357(2) 0.25588(6) 0.0495(3) Uani d . 1 1 . .
    O O5 0.67038(6) 0.5608(2) 0.20784(6) 0.0511(3) Uani d . 1 1 . .
    S S1 0.825787(18) 0.82405(6) 0.478139(18) 0.03723(12) Uani d . 1 1 . .
    H H2A 0.7503(11) 0.793(4) 0.2665(10) 0.060(6) Uiso d . 1 1 . .
loop_
    _atom_site_aniso_label
    _atom_site_aniso_U_11
    _atom_site_aniso_U_22
    _atom_site_aniso_U_33
    _atom_site_aniso_U_12
    _atom_site_aniso_U_13
    _atom_site_aniso_U_23
    C1 0.0318(7) 0.0407(7) 0.0375(7) -0.0033(6) -0.0025(6) -0.0012(6)
    C2 0.0405(8) 0.0577(10) 0.0443(8) 0.0031(7) 0.0057(7) -0.0026(7)
    C3 0.0501(10) 0.0697(11) 0.0390(8) -0.0005(8) 0.0101(7) 0.0035(8)
    C4 0.0441(8) 0.0474(8) 0.0400(8) -0.0088(7) -0.0052(6) 0.0062(7)
    C5 0.0372(8) 0.0486(9) 0.0442(8) 0.0021(7) -0.0017(6) 0.0011(7)
    C6 0.0345(7) 0.0497(8) 0.0366(7) 0.0005(6) 0.0007(6) 0.0017(6)
    C7 0.0723(13) 0.0631(12) 0.0693(12) 0.0052(10) -0.0139(10) 0.0211(10)
    C8 0.0367(8) 0.0466(8) 0.0428(8) -0.0027(7) 0.0007(6) 0.0046(7)
    C9 0.0363(8) 0.0500(9) 0.0476(8) 0.0010(7) -0.0013(6) 0.0004(7)
    C10 0.0389(9) 0.0742(12) 0.0675(11) -0.0056(9) 0.0011(8) 0.0022(10)
    C11 0.0536(11) 0.0713(13) 0.0980(16) 0.0155(10) 0.0030(11) 0.0339(12)
    C12 0.0400(8) 0.0428(8) 0.0444(8) 0.0040(7) -0.0050(6) -0.0050(7)
    C13 0.0422(9) 0.0688(11) 0.0442(8) -0.0069(8) 0.0024(7) -0.0105(8)
    C14 0.0461(8) 0.0429(8) 0.0342(7) -0.0037(7) 0.0034(6) -0.0027(6)
    C15 0.0509(9) 0.0383(8) 0.0475(8) -0.0074(7) -0.0082(7) -0.0010(7)
    C16 0.0576(11) 0.0712(12) 0.0645(11) -0.0108(10) 0.0085(9) 0.0014(10)
    C17 0.0709(13) 0.0721(12) 0.0509(10) -0.0149(10) 0.0038(9) -0.0163(9)
    C18 0.0884(16) 0.0549(11) 0.1003(17) -0.0064(11) -0.0478(14) 0.0101(11)
    N1 0.0324(6) 0.0399(6) 0.0386(6) -0.0009(5) -0.0021(5) -0.0010(5)
    N2 0.0557(8) 0.0455(8) 0.0405(7) -0.0096(7) -0.0031(6) -0.0014(6)
    O1 0.0663(8) 0.0678(8) 0.0489(7) 0.0010(7) -0.0025(6) 0.0188(6)
    O2 0.0520(7) 0.0400(6) 0.0593(7) 0.0084(5) -0.0007(5) -0.0097(5)
    O3 0.0422(6) 0.0462(6) 0.0502(6) -0.0078(5) 0.0016(5) 0.0059(5)
    O4 0.0555(7) 0.0411(6) 0.0512(6) 0.0035(5) -0.0035(5) -0.0034(5)
    O5 0.0606(7) 0.0367(6) 0.0543(6) -0.0050(5) -0.0165(5) -0.0016(5)
    S1 0.03497(19) 0.03481(19) 0.0416(2) -0.00052(14) -0.00156(14) -0.00101(14)
_geom_special_details
;
All e.s.d.'s (except the e.s.d. in the dihedral angle between two l.s. planes)
are estimated using the full covariance matrix. The cell e.s.d.'s are taken
into account individually in the estimation of e.s.d.'s in distances, angles
and torsion angles; correlations between e.s.d.'s in cell parameters are only
used when they are defined by crystal symmetry. An approximate (isotropic)
treatment of cell e.s.d.'s is used for estimating e.s.d.'s involving l.s.
planes.
;
loop_
    _geom_bond_atom_site_label_1
    _geom_bond_atom_site_label_2
    _geom_bond_site_symmetry_2
    _geom_bond_distance
    _geom_bond_publ_flag
    C1 C6 . 1.381(2) ?
    C1 C2 . 1.389(2) ?
    C1 S1 . 1.7621(15) ?
    C2 C3 . 1.375(2) ?
    C2 H2 . 0.9300 ?
    C3 C4 . 1.387(3) ?
    C3 H3 . 0.9300 ?
    C4 O1 . 1.365(2) ?
    C4 C5 . 1.384(2) ?
    C5 C6 . 1.389(2) ?
    C5 H5 . 0.9300 ?
    C6 H6 . 0.9300 ?
    C7 O1 . 1.421(3) ?
    C7 H7A . 0.9600 ?
    C7 H7B . 0.9600 ?
    C7 H7C . 0.9600 ?
    C8 N1 . 1.4797(19) ?
    C8 C9 . 1.518(2) ?
    C8 H8A . 0.9700 ?
    C8 H8B . 0.9700 ?
    C9 C11 . 1.512(3) ?
    C9 C10 . 1.524(2) ?
    C9 H9 . 0.9800 ?
    C10 H10A . 0.9600 ?
    C10 H10B . 0.9600 ?
    C10 H10C . 0.9600 ?
    C11 H11A . 0.9600 ?
    C11 H11B . 0.9600 ?
    C11 H11C . 0.9600 ?
    C12 N1 . 1.474(2) ?
    C12 C13 . 1.524(2) ?
    C12 H12A . 0.9700 ?
    C12 H12B . 0.9700 ?
    C13 N2 . 1.448(2) ?
    C13 H13A . 0.9700 ?
    C13 H13B . 0.9700 ?
    C14 O4 . 1.2205(19) ?
    C14 N2 . 1.342(2) ?
    C14 O5 . 1.345(2) ?
    C15 O5 . 1.4677(19) ?
    C15 C17 . 1.513(3) ?
    C15 C16 . 1.513(3) ?
    C15 C18 . 1.514(3) ?
    C16 H16A . 0.9600 ?
    C16 H16B . 0.9600 ?
    C16 H16C . 0.9600 ?
    C17 H17A . 0.9600 ?
    C17 H17B . 0.9600 ?
    C17 H17C . 0.9600 ?
    C18 H18A . 0.9600 ?
    C18 H18B . 0.9600 ?
    C18 H18C . 0.9600 ?
    N1 S1 . 1.6378(12) ?
    N2 H2A . 0.82(2) ?
    O2 S1 . 1.4294(12) ?
    O3 S1 . 1.4338(12) ?
loop_
    _geom_angle_atom_site_label_1
    _geom_angle_atom_site_label_2
    _geom_angle_atom_site_label_3
    _geom_angle_site_symmetry_1
    _geom_angle_site_symmetry_3
    _geom_angle
    _geom_angle_publ_flag
    C6 C1 C2 . . 119.91(14) ?
    C6 C1 S1 . . 119.56(11) ?
    C2 C1 S1 . . 120.50(12) ?
    C3 C2 C1 . . 119.52(15) ?
    C3 C2 H2 . . 120.2 ?
    C1 C2 H2 . . 120.2 ?
    C2 C3 C4 . . 120.60(15) ?
    C2 C3 H3 . . 119.7 ?
    C4 C3 H3 . . 119.7 ?
    O1 C4 C5 . . 123.89(16) ?
    O1 C4 C3 . . 115.82(15) ?
    C5 C4 C3 . . 120.29(15) ?
    C4 C5 C6 . . 118.87(15) ?
    C4 C5 H5 . . 120.6 ?
    C6 C5 H5 . . 120.6 ?
    C1 C6 C5 . . 120.81(14) ?
    C1 C6 H6 . . 119.6 ?
    C5 C6 H6 . . 119.6 ?
    O1 C7 H7A . . 109.5 ?
    O1 C7 H7B . . 109.5 ?
    H7A C7 H7B . . 109.5 ?
    O1 C7 H7C . . 109.5 ?
    H7A C7 H7C . . 109.5 ?
    H7B C7 H7C . . 109.5 ?
    N1 C8 C9 . . 112.90(12) ?
    N1 C8 H8A . . 109.0 ?
    C9 C8 H8A . . 109.0 ?
    N1 C8 H8B . . 109.0 ?
    C9 C8 H8B . . 109.0 ?
    H8A C8 H8B . . 107.8 ?
    C11 C9 C8 . . 111.82(15) ?
    C11 C9 C10 . . 110.57(16) ?
    C8 C9 C10 . . 109.38(13) ?
    C11 C9 H9 . . 108.3 ?
    C8 C9 H9 . . 108.3 ?
    C10 C9 H9 . . 108.3 ?
    C9 C10 H10A . . 109.5 ?
    C9 C10 H10B . . 109.5 ?
    H10A C10 H10B . . 109.5 ?
    C9 C10 H10C . . 109.5 ?
    H10A C10 H10C . . 109.5 ?
    H10B C10 H10C . . 109.5 ?
    C9 C11 H11A . . 109.5 ?
    C9 C11 H11B . . 109.5 ?
    H11A C11 H11B . . 109.5 ?
    C9 C11 H11C . . 109.5 ?
    H11A C11 H11C . . 109.5 ?
    H11B C11 H11C . . 109.5 ?
    N1 C12 C13 . . 113.64(13) ?
    N1 C12 H12A . . 108.8 ?
    C13 C12 H12A . . 108.8 ?
    N1 C12 H12B . . 108.8 ?
    C13 C12 H12B . . 108.8 ?
    H12A C12 H12B . . 107.7 ?
    N2 C13 C12 . . 114.06(14) ?
    N2 C13 H13A . . 108.7 ?
    C12 C13 H13A . . 108.7 ?
    N2 C13 H13B . . 108.7 ?
    C12 C13 H13B . . 108.7 ?
    H13A C13 H13B . . 107.6 ?
    O4 C14 N2 . . 124.23(15) ?
    O4 C14 O5 . . 125.63(14) ?
    N2 C14 O5 . . 110.14(14) ?
    O5 C15 C17 . . 110.24(14) ?
    O5 C15 C16 . . 109.76(14) ?
    C17 C15 C16 . . 112.57(16) ?
    O5 C15 C18 . . 102.60(13) ?
    C17 C15 C18 . . 110.70(17) ?
    C16 C15 C18 . . 110.52(18) ?
    C15 C16 H16A . . 109.5 ?
    C15 C16 H16B . . 109.5 ?
    H16A C16 H16B . . 109.5 ?
    C15 C16 H16C . . 109.5 ?
    H16A C16 H16C . . 109.5 ?
    H16B C16 H16C . . 109.5 ?
    C15 C17 H17A . . 109.5 ?
    C15 C17 H17B . . 109.5 ?
    H17A C17 H17B . . 109.5 ?
    C15 C17 H17C . . 109.5 ?
    H17A C17 H17C . . 109.5 ?
    H17B C17 H17C . . 109.5 ?
    C15 C18 H18A . . 109.5 ?
    C15 C18 H18B . . 109.5 ?
    H18A C18 H18B . . 109.5 ?
    C15 C18 H18C . . 109.5 ?
    H18A C18 H18C . . 109.5 ?
    H18B C18 H18C . . 109.5 ?
    C12 N1 C8 . . 116.13(12) ?
    C12 N1 S1 . . 116.31(10) ?
    C8 N1 S1 . . 116.30(10) ?
    C14 N2 C13 . . 120.87(16) ?
    C14 N2 H2A . . 118.5(15) ?
    C13 N2 H2A . . 120.5(15) ?
    C4 O1 C7 . . 117.91(14) ?
    C14 O5 C15 . . 120.56(12) ?
    O2 S1 O3 . . 119.77(7) ?
    O2 S1 N1 . . 107.05(7) ?
    O3 S1 N1 . . 106.12(7) ?
    O2 S1 C1 . . 107.89(7) ?
    O3 S1 C1 . . 107.48(7) ?
    N1 S1 C1 . . 108.05(7) ?
loop_
    _geom_torsion_atom_site_label_1
    _geom_torsion_atom_site_label_2
    _geom_torsion_atom_site_label_3
    _geom_torsion_atom_site_label_4
    _geom_torsion_site_symmetry_1
    _geom_torsion_site_symmetry_2
    _geom_torsion_site_symmetry_3
    _geom_torsion_site_symmetry_4
    _geom_torsion
    _geom_torsion_publ_flag
    C6 C1 C2 C3 . . . . -0.4(2) ?
    S1 C1 C2 C3 . . . . 177.48(13) ?
    C1 C2 C3 C4 . . . . 0.1(3) ?
    C2 C3 C4 O1 . . . . 179.80(16) ?
    C2 C3 C4 C5 . . . . 0.1(3) ?
    O1 C4 C5 C6 . . . . -179.78(15) ?
    C3 C4 C5 C6 . . . . -0.1(2) ?
    C2 C1 C6 C5 . . . . 0.4(2) ?
    S1 C1 C6 C5 . . . . -177.50(12) ?
    C4 C5 C6 C1 . . . . -0.1(2) ?
    N1 C8 C9 C11 . . . . -57.0(2) ?
    N1 C8 C9 C10 . . . . -179.83(14) ?
    N1 C12 C13 N2 . . . . -70.15(18) ?
    C13 C12 N1 C8 . . . . 127.99(14) ?
    C13 C12 N1 S1 . . . . -89.53(14) ?
    C9 C8 N1 C12 . . . . -78.70(17) ?
    C9 C8 N1 S1 . . . . 138.82(12) ?
    O4 C14 N2 C13 . . . . 2.9(2) ?
    O5 C14 N2 C13 . . . . -177.48(14) ?
    C12 C13 N2 C14 . . . . -72.1(2) ?
    C5 C4 O1 C7 . . . . -1.8(2) ?
    C3 C4 O1 C7 . . . . 178.47(16) ?
    O4 C14 O5 C15 . . . . 0.1(2) ?
    N2 C14 O5 C15 . . . . -179.50(14) ?
    C17 C15 O5 C14 . . . . -61.01(19) ?
    C16 C15 O5 C14 . . . . 63.5(2) ?
    C18 C15 O5 C14 . . . . -178.95(17) ?
    C12 N1 S1 O2 . . . . 171.49(10) ?
    C8 N1 S1 O2 . . . . -46.10(12) ?
    C12 N1 S1 O3 . . . . 42.49(12) ?
    C8 N1 S1 O3 . . . . -175.09(10) ?
    C12 N1 S1 C1 . . . . -72.54(12) ?
    C8 N1 S1 C1 . . . . 69.88(12) ?
    C6 C1 S1 O2 . . . . -161.35(12) ?
    C2 C1 S1 O2 . . . . 20.79(15) ?
    C6 C1 S1 O3 . . . . -30.90(14) ?
    C2 C1 S1 O3 . . . . 151.23(13) ?
    C6 C1 S1 N1 . . . . 83.23(13) ?
    C2 C1 S1 N1 . . . . -94.64(13) ?
loop_
    _geom_hbond_atom_site_label_D
    _geom_hbond_atom_site_label_H
    _geom_hbond_atom_site_label_A
    _geom_hbond_site_symmetry_A
    _geom_hbond_distance_DH
    _geom_hbond_distance_HA
    _geom_hbond_distance_DA
    _geom_hbond_angle_DHA
    C8 H8A O2 . 0.97 2.43 2.9106(19) 110
    C13 H13A O3 . 0.97 2.48 3.107(2) 122
    C3 H3 O4 4_566 0.93 2.59 3.402(2) 147
    N2 H2A O4 1_565 0.82(2) 2.38(2) 3.190(2) 171(2)
data_New_Global_Publ_Block
_journal_date_recd_electronic     2014-04-15
_journal_date_accepted     2014-04-23
_journal_name_full     'Acta Crystallographica, Section E'
_journal_year     2014
_journal_volume     70
_journal_issue      6
_journal_page_first     o674
_journal_page_last     o674
_journal_paper_category     QO
_journal_paper_doi     10.1107/S1600536814009143
_journal_coeditor_code     RZ5120
_publ_contact_author_name     'Ju-Xian Wang'
_publ_contact_author_address
;
Institute of Medicinal Biotechnology
Chinese Academy of Medical Sciences and Peking Union Medical College
Beijing 100050
People's Republic of China
;
_publ_contact_author_email     'imbjxwang@gmail.com'
_publ_contact_author_fax     ?
_publ_contact_author_phone     ?
_publ_section_title
;
<i>tert</i>-Butyl
<i>N</i>-[2-(<i>N</i>-isobutyl-4-methoxybenzenesulfonamido)ethyl]carbamate
;
loop_
    _publ_author_name
    _publ_author_footnote
    _publ_author_address
    'Bai, Xiao-Guang' .
;
Institute of Medicinal Biotechnology,
Chinese Academy of Medical Sciences and Peking Union Medical College,
Beijing 100050, People's Republic of China
;
    'Wang, Ju-Xian' .
;
Institute of Medicinal Biotechnology,
Chinese Academy of Medical Sciences and Peking Union Medical College,
Beijing 100050, People's Republic of China
;
