# Supplementary material for: tert-Butyl N-[2-(N-isobutyl-4-meth­oxy­benzene­sulfonamido)­eth­yl]carbamate
Source: Acta Crystallogr Sect E Struct Rep Online. 2014 May 17;70(Pt 6):o674. doi: 10.1107/S1600536814009143 (PMC4051064; doi:10.1107/S1600536814009143)
Supplement: Supplementary file 2 [file e-70-0o674-Isup2.hkl]

# 
# h,k,l, Fc-squared, Fo-squared, sigma(Fo-squared) and status flag 
# 
data_I
_shelx_title  ' HV-130722 in P21/c '
_shelx_refln_list_code          4 
_shelx_F_calc_maximum      238.36 
_exptl_crystal_F_000       832.00 
_reflns_d_resolution_high  0.8365 
 
loop_ 
 _symmetry_equiv_pos_as_xyz 
 'x, y, z' 
 '-x, y+1/2, -z+1/2' 
 '-x, -y, -z' 
 'x, -y-1/2, z-1/2' 
 
_cell_length_a    19.2484 
_cell_length_b     5.2909 
_cell_length_c    20.1825 
_cell_angle_alpha  90.000 
_cell_angle_beta   92.497 
_cell_angle_gamma  90.000 
 
_shelx_F_squared_multiplier     1.000 
 
loop_ 
 _refln_index_h 
 _refln_index_k 
 _refln_index_l 
 _refln_F_squared_calc 
 _refln_F_squared_meas 
 _refln_F_squared_sigma 
 _refln_observed_status 
   2   0   0    21057.62    19637.33     62.66 o 
   3   0   0      998.19      928.58     16.89 o 
   4   0   0     7870.67     7306.54     51.45 o 
   5   0   0     5186.44     4621.05     55.86 o 
   6   0   0        4.07        1.99      3.88 o 
   7   0   0       13.65       19.89      6.23 o 
   8   0   0     2371.12     2210.33     50.81 o 
   9   0   0      341.91      304.09     20.63 o 
  10   0   0      304.87      340.60     23.23 o 
  11   0   0     1008.92      918.24     40.12 o 
  12   0   0     1592.34     1634.94     55.75 o 
  13   0   0       33.83       19.65     12.26 o 
  14   0   0      319.84      336.92      9.89 o 
  15   0   0      246.51      229.87      9.31 o 
  16   0   0       10.05        3.48      2.95 o 
  17   0   0      715.28      748.86     27.30 o 
  18   0   0       76.23       74.81      6.26 o 
  19   0   0       29.19       30.76      4.35 o 
  20   0   0      741.33      756.39     16.33 o 
  21   0   0        0.33       -4.14      4.14 o 
  22   0   0      118.83      105.99      7.89 o 
   1   1   0     4530.85     4196.48     22.86 o 
   2   1   0     2009.60     1859.56     46.04 o 
   3   1   0     3964.98     3694.03     25.62 o 
   4   1   0    13005.33    12616.85    291.32 o 
   5   1   0     7309.53     7423.12    130.83 o 
   6   1   0       65.43       62.97      3.98 o 
   7   1   0     1638.51     1641.19     20.39 o 
   8   1   0       53.97       42.25      4.02 o 
   9   1   0      372.01      455.39     17.41 o 
  10   1   0      254.21      362.38     26.89 o 
  11   1   0        9.57       32.51      9.73 o 
  12   1   0       99.40       94.27      6.95 o 
  13   1   0      633.04      641.21      8.54 o 
  14   1   0      742.68      765.52     10.83 o 
  15   1   0      425.48      436.38      8.60 o 
  16   1   0     1669.86     1647.08     17.47 o 
  17   1   0        0.91       -1.99      1.99 o 
  18   1   0      596.91      572.72     10.56 o 
  19   1   0      144.56      143.20      5.45 o 
  20   1   0        3.00        1.66      2.06 o 
  21   1   0      142.78      129.47      5.91 o 
  22   1   0      116.03      111.16      5.29 o 
   0   2   0     1075.60     1081.67     23.78 o 
   1   2   0        4.47        6.96      2.71 o 
   2   2   0        0.44        0.62      3.05 o 
   3   2   0       14.64       21.31      5.71 o 
   4   2   0      112.14      106.50      5.64 o 
   5   2   0       91.32       98.66     12.48 o 
   6   2   0      502.13      544.22     29.82 o 
   7   2   0       13.26       12.19      6.51 o 
   8   2   0       12.22       17.48      6.75 o 
   9   2   0      914.69      926.91     45.56 o 
  10   2   0      793.85      817.67     45.26 o 
  11   2   0      180.74      194.51      5.97 o 
  12   2   0      570.46      585.74      9.32 o 
  13   2   0        5.78        1.61      2.11 o 
  14   2   0      480.97      471.86     11.02 o 
  15   2   0      130.51      134.75      5.66 o 
  16   2   0       20.56       19.92      2.78 o 
  17   2   0      191.95      187.56      9.83 o 
  18   2   0       89.17       73.94      6.29 o 
  19   2   0        0.45        1.19      2.93 o 
  20   2   0       18.12       10.16      4.36 o 
  21   2   0       29.31       26.87      2.53 o 
   1   3   0     2495.86     2688.63     42.15 o 
   2   3   0      656.85      644.99     21.44 o 
   3   3   0      167.96      131.01      8.46 o 
   4   3   0      218.58      188.59     12.12 o 
   5   3   0       47.10       35.95     13.17 o 
   6   3   0      353.57      341.32      6.48 o 
   7   3   0        5.70        3.89      1.58 o 
   8   3   0        1.00        0.41      1.67 o 
   9   3   0       46.67       43.62      2.88 o 
  10   3   0      522.36      524.10      9.97 o 
  11   3   0      175.62      155.69      5.86 o 
  12   3   0      356.20      338.00     11.09 o 
  13   3   0       33.31       30.89      3.53 o 
  14   3   0      110.49      110.35      5.39 o 
  15   3   0        9.69       10.01      2.77 o 
  16   3   0      208.71      201.98      6.41 o 
  17   3   0       15.47       16.56      3.37 o 
  18   3   0       52.17       49.52      6.89 o 
  19   3   0        2.39        2.79      2.50 o 
  20   3   0        7.22        6.81      3.36 o 
   0   4   0      237.67      223.69      6.90 o 
   1   4   0       21.27       25.14      2.03 o 
   2   4   0        5.60        2.85      1.84 o 
   3   4   0       99.72      112.42      3.82 o 
   4   4   0      657.67      678.17     11.98 o 
   5   4   0       14.38       11.62      7.85 o 
   6   4   0      237.24      246.52      6.57 o 
   7   4   0        2.22        6.49      2.51 o 
   8   4   0      138.63      155.60      5.72 o 
   9   4   0       47.92       44.80      4.64 o 
  10   4   0      174.69      176.90      8.01 o 
  11   4   0        1.66        4.29      3.13 o 
  12   4   0       19.18       13.32      3.20 o 
  13   4   0      102.43       95.54      6.43 o 
  14   4   0       66.75       62.53      4.54 o 
  15   4   0      238.61      216.97      9.01 o 
  16   4   0      118.72      117.52      4.82 o 
  17   4   0      219.43      202.96     15.92 o 
   1   5   0      892.73      948.78     12.04 o 
   2   5   0      383.75      435.26     12.09 o 
   3   5   0      136.46      142.87      5.52 o 
   4   5   0      267.95      273.74      6.68 o 
   5   5   0        0.39        1.21      2.54 o 
   6   5   0       20.19       15.84      2.90 o 
   7   5   0       19.33       18.12      2.89 o 
   8   5   0        6.00        3.05      2.39 o 
   9   5   0        3.77        0.20      2.09 o 
  10   5   0      175.64      171.24     13.38 o 
  11   5   0       27.72       21.41      3.05 o 
  12   5   0       25.76       15.74      2.94 o 
  13   5   0        7.62        1.53      2.51 o 
  14   5   0       11.54       10.90      2.99 o 
   0   6   0        5.50        1.50      2.47 o 
   1   6   0       93.58      102.40      3.76 o 
   2   6   0       58.61       63.78      2.63 o 
   3   6   0      265.98      291.03      6.88 o 
   4   6   0       52.06       54.34      3.00 o 
   5   6   0      180.63      173.12      7.88 o 
   6   6   0       22.27       27.62      2.79 o 
   7   6   0       53.67       44.64      5.29 o 
 -22   1   1      104.35       97.28      5.02 o 
 -21   1   1      140.76      133.90      6.68 o 
 -20   1   1       45.41       42.64      3.84 o 
 -19   1   1        1.02       -0.66      2.22 o 
 -18   1   1      225.79      233.28      8.51 o 
 -17   1   1        0.30       -1.13      1.97 o 
 -16   1   1       30.75       30.55      3.17 o 
 -15   1   1        0.25       -0.92      2.81 o 
 -14   1   1      250.15      263.76      6.48 o 
 -13   1   1      116.06      113.21      4.06 o 
 -12   1   1      281.97      315.92      7.33 o 
 -11   1   1       60.19       52.23     11.33 o 
 -10   1   1       39.27       50.11     11.64 o 
  -9   1   1     1259.46     1399.71     42.38 o 
  -8   1   1      759.24      906.70     30.25 o 
  -7   1   1     1210.63     1291.68     51.05 o 
  -6   1   1      220.09      248.85      9.41 o 
  -5   1   1      193.98      197.33      5.15 o 
  -4   1   1        1.02       -0.73      0.95 o 
  -3   1   1     1034.61     1059.61     10.73 o 
  -2   1   1     4980.72     4663.25    135.93 o 
  -1   1   1     6174.45     5848.44     21.20 o 
   0   1   1     1039.56      851.66     12.19 o 
   1   1   1     5828.04     5402.61     31.39 o 
   2   1   1     1332.49     1380.79     39.30 o 
   3   1   1       53.87       41.58      3.51 o 
   4   1   1      377.35      337.29      9.86 o 
   5   1   1     5491.67     5423.20     42.22 o 
   6   1   1     1779.09     1786.26     38.97 o 
   7   1   1        4.13        0.82      2.55 o 
   8   1   1       88.01       76.76      5.45 o 
   9   1   1        1.30       -0.96      2.27 o 
  10   1   1      253.39      256.52     14.08 o 
  11   1   1        1.65       11.10      7.09 o 
  12   1   1       11.20        7.52      2.62 o 
  13   1   1       40.96       48.42      4.72 o 
  14   1   1      505.39      560.32     16.83 o 
  15   1   1       11.32       11.88      2.59 o 
  16   1   1      127.45      119.31      5.24 o 
  17   1   1       61.12       55.75      3.84 o 
  18   1   1      602.86      613.94     10.94 o 
  19   1   1      228.68      230.41      6.71 o 
  20   1   1      210.52      213.03      5.49 o 
  21   1   1      164.02      146.59      5.72 o 
  22   1   1       16.42       12.85      2.22 o 
 -21   2   1        2.35       -0.50      2.49 o 
 -20   2   1      101.37      107.53      6.04 o 
 -19   2   1       47.50       54.09      4.97 o 
 -18   2   1        1.09        0.01      3.13 o 
 -17   2   1        0.89       -4.05      4.25 o 
 -16   2   1      181.00      179.00      8.86 o 
 -15   2   1      433.92      444.53     11.04 o 
 -14   2   1       87.56       88.06      4.66 o 
 -13   2   1      566.58      585.90      8.67 o 
 -12   2   1     1660.55     1658.27     19.45 o 
 -11   2   1      321.66      340.48      7.67 o 
 -10   2   1      360.96      327.34     28.44 o 
  -9   2   1      385.21      447.41     32.20 o 
  -8   2   1       35.93       26.94      9.02 o 
  -7   2   1      369.84      313.75     24.50 o 
  -6   2   1        1.61       -4.75      5.84 o 
  -5   2   1      215.13      169.49     16.06 o 
  -4   2   1      425.41      542.80     63.49 o 
  -3   2   1     2367.52     2418.20     55.51 o 
  -2   2   1      122.28       92.36      6.22 o 
  -1   2   1       85.86       91.64      4.19 o 
   0   2   1      585.81      616.36      9.64 o 
   1   2   1      540.24      516.13      9.41 o 
   2   2   1     2739.01     2747.41     44.74 o 
   3   2   1      817.27      842.22     15.76 o 
   4   2   1     1369.34     1425.81     23.07 o 
   5   2   1      966.92      932.54     19.22 o 
   6   2   1      165.39      164.98     17.73 o 
   7   2   1       39.59       51.53     10.80 o 
   8   2   1       47.14       71.13     13.75 o 
   9   2   1     1898.46     2131.50     69.42 o 
  10   2   1       37.97       49.35      6.27 o 
  11   2   1       86.29       93.14      4.32 o 
  12   2   1       15.25       18.39      2.23 o 
  13   2   1      704.49      689.44     10.24 o 
  14   2   1       13.40        2.83      5.23 o 
  15   2   1      223.10      251.21      8.50 o 
  16   2   1        0.94        1.32      2.12 o 
  17   2   1       20.76       16.24      2.93 o 
  18   2   1       45.72       46.10      5.51 o 
  19   2   1      228.42      245.67      9.54 o 
  20   2   1        1.60       -2.11      3.08 o 
  21   2   1      111.18      103.42      4.22 o 
 -20   3   1       65.45       53.44      5.44 o 
 -19   3   1        0.93       -1.78      2.45 o 
 -18   3   1       11.80        9.45      3.57 o 
 -17   3   1       31.15       30.63      5.01 o 
 -16   3   1      189.05      181.79      6.08 o 
 -15   3   1       71.79       70.33      4.40 o 
 -14   3   1      911.88      916.57     18.95 o 
 -13   3   1       53.53       58.06      4.26 o 
 -12   3   1     1269.22     1278.93     18.87 o 
 -11   3   1     1612.41     1629.16     23.33 o 
 -10   3   1        0.24        1.78      2.19 o 
  -9   3   1     1755.73     1758.72     17.34 o 
  -8   3   1      161.60      144.57      4.26 o 
  -7   3   1     1018.02     1002.92     12.05 o 
  -6   3   1       99.98      100.24      3.27 o 
  -5   3   1       70.05       50.82      8.39 o 
  -4   3   1      742.70      697.80     22.28 o 
  -3   3   1      492.73      452.17     15.20 o 
  -2   3   1       21.91       32.23      7.27 o 
  -1   3   1      472.86      482.94     18.01 o 
   0   3   1      127.69       96.17      6.96 o 
   1   3   1       16.73        6.44      4.11 o 
   2   3   1      156.10      151.42     10.84 o 
   3   3   1      656.53      588.19     21.69 o 
   4   3   1     1021.00      904.62     35.56 o 
   5   3   1      441.47      408.00     24.06 o 
   6   3   1      981.44     1051.26     10.64 o 
   7   3   1        8.72        8.19      1.53 o 
   8   3   1     1116.53     1072.77     14.11 o 
   9   3   1      489.29      452.47      6.43 o 
  10   3   1      177.49      204.15      5.44 o 
  11   3   1      656.16      632.80     11.24 o 
  12   3   1       20.63       19.29      3.18 o 
  13   3   1      270.73      255.54      7.88 o 
  14   3   1      132.90      126.89      5.72 o 
  15   3   1      137.67      133.95      5.74 o 
  16   3   1       44.49       49.76      3.70 o 
  17   3   1      175.72      182.63      9.07 o 
  18   3   1        8.60        4.50      2.41 o 
  19   3   1       43.77       36.29      4.03 o 
  20   3   1      166.60      179.24      9.58 o 
 -17   4   1       17.83       15.33      2.84 o 
 -16   4   1      268.32      261.40      8.41 o 
 -15   4   1       61.30       56.49      4.03 o 
 -14   4   1       19.31       14.17      2.95 o 
 -13   4   1       85.59       74.66      5.08 o 
 -12   4   1        0.58        1.71      3.09 o 
 -11   4   1       15.29       15.19      2.81 o 
 -10   4   1      634.48      659.35     17.63 o 
  -9   4   1      366.51      364.14     10.40 o 
  -8   4   1      743.13      736.71     11.43 o 
  -7   4   1      309.54      326.38      7.60 o 
  -6   4   1      144.51      146.84      5.28 o 
  -5   4   1      353.13      384.54      8.85 o 
  -4   4   1       52.95       63.24      3.22 o 
  -3   4   1        8.85        8.08      1.87 o 
  -2   4   1       28.86       39.53      2.86 o 
  -1   4   1      386.19      414.09      5.80 o 
   0   4   1        0.32        1.20      2.98 o 
   1   4   1      211.39      226.34      4.80 o 
   2   4   1      307.13      296.87      5.38 o 
   3   4   1        0.11       -1.60      1.60 o 
   4   4   1      625.47      644.53      9.49 o 
   5   4   1       67.52       67.63      4.50 o 
   6   4   1      865.09      863.50     14.10 o 
   7   4   1      896.95      969.57     30.94 o 
   8   4   1       36.23       37.42      3.39 o 
   9   4   1       40.15       40.82      3.44 o 
  10   4   1      751.36      745.01     14.69 o 
  11   4   1      105.96      104.23      5.47 o 
  12   4   1      293.20      289.89     15.46 o 
  13   4   1      105.73       98.21      5.54 o 
  14   4   1        2.48        3.00      2.28 o 
  15   4   1      121.04      119.10      5.26 o 
  16   4   1      160.93      165.76      8.97 o 
  17   4   1        8.17        9.94      4.93 o 
 -14   5   1        2.05        3.01      1.94 o 
 -13   5   1       26.22       18.25      2.77 o 
 -12   5   1       18.48       22.47      4.14 o 
 -11   5   1        4.99        4.28      1.93 o 
 -10   5   1       64.14       54.64      4.69 o 
  -9   5   1      203.70      207.82      8.78 o 
  -8   5   1       69.81       70.75      5.39 o 
  -7   5   1       59.05       53.11      3.22 o 
  -6   5   1      690.58      671.30     12.23 o 
  -5   5   1      195.18      202.78      5.22 o 
  -4   5   1       81.99       82.72      4.15 o 
  -3   5   1       77.70       84.07      4.44 o 
  -2   5   1      535.22      565.95     16.81 o 
  -1   5   1      100.72      106.28      4.72 o 
   0   5   1       44.17       54.81      3.29 o 
   1   5   1       16.68       20.78      2.58 o 
   2   5   1      153.79      168.51      5.12 o 
   3   5   1      437.03      449.34      8.58 o 
   4   5   1        8.43        5.12      2.38 o 
   5   5   1       93.87       98.36      4.39 o 
   6   5   1      282.98      266.23      7.90 o 
   7   5   1       63.34       52.22      3.58 o 
   8   5   1       30.50       29.36      3.67 o 
   9   5   1       65.45       58.82      3.33 o 
  10   5   1       17.66       13.75      2.19 o 
  11   5   1      125.46      121.22     10.82 o 
  12   5   1       15.46       12.05      2.23 o 
  13   5   1        0.54       -0.62      1.73 o 
  -7   6   1       23.46       24.36      2.80 o 
  -6   6   1       18.56       20.86      2.53 o 
  -5   6   1       63.52       62.74      3.04 o 
  -4   6   1       38.16       43.69      2.79 o 
  -3   6   1       71.95       77.58      3.31 o 
  -2   6   1      159.29      164.29      4.28 o 
  -1   6   1      150.12      164.81      7.42 o 
   0   6   1       63.28       75.82      3.34 o 
   1   6   1       41.67       47.45      2.89 o 
   2   6   1        6.02        3.48      1.87 o 
   3   6   1        0.28       -2.28      2.60 o 
   4   6   1       60.10       62.95      4.01 o 
   5   6   1        0.87        8.16      3.23 o 
   6   6   1        3.52        3.07      2.71 o 
   7   6   1       40.74       41.34      4.24 o 
 -22   0   2        4.34        3.48      3.60 o 
 -21   0   2      292.49      312.95     14.34 o 
 -20   0   2        5.02        1.92      4.17 o 
 -19   0   2       58.57       56.39      5.41 o 
 -18   0   2      253.41      242.81     10.25 o 
 -17   0   2      862.48      872.84     18.67 o 
 -16   0   2     1283.74     1245.76     21.69 o 
 -15   0   2     1989.06     2055.79     26.81 o 
 -14   0   2        2.92       -0.42      2.28 o 
 -13   0   2        0.12        4.44      2.31 o 
 -12   0   2      147.27      145.90      7.89 o 
 -11   0   2      861.93      906.26     38.62 o 
 -10   0   2      822.57      849.66     35.00 o 
  -9   0   2      346.65      383.86     22.34 o 
  -8   0   2     3192.23     3210.89     59.73 o 
  -7   0   2     2645.06     2628.95     49.82 o 
  -6   0   2     3486.81     3091.83     49.46 o 
  -5   0   2       39.68       50.24      6.64 o 
  -4   0   2    20965.48    18399.03     98.30 o 
  -3   0   2    56813.88    44780.17    134.27 o 
  -2   0   2     1347.80     1228.09     19.30 o 
  -1   0   2     6481.15     5991.64     37.37 o 
   0   0   2     1802.50     1929.31     16.12 o 
   1   0   2     3244.26     3186.68     28.11 o 
   2   0   2        2.72        3.66      2.31 o 
   3   0   2       11.28       23.83      4.00 o 
   4   0   2        0.04        1.38      3.04 o 
   5   0   2     2969.16     2895.22     43.94 o 
   6   0   2      662.94      601.30     21.89 o 
   7   0   2       14.67       21.08      5.54 o 
   8   0   2      536.32      492.11     22.61 o 
   9   0   2      107.25       85.79      7.84 o 
  10   0   2      592.58      497.41     29.35 o 
  11   0   2     1118.89     1194.14     47.84 o 
  12   0   2     2066.35     2161.52     57.90 o 
  13   0   2      214.35      224.53     22.52 o 
  14   0   2       29.62       49.13     11.16 o 
  15   0   2      309.43      321.89     24.66 o 
  16   0   2      895.54      925.39     19.10 o 
  17   0   2      555.35      572.64     15.41 o 
  18   0   2      102.73      104.53      8.89 o 
  19   0   2        7.61        6.08      3.41 o 
  20   0   2      129.25      143.29      7.60 o 
  21   0   2       39.70       39.70      4.09 o 
  22   0   2       97.10      106.25      7.56 o 
 -22   1   2      154.71      156.86      6.76 o 
 -21   1   2      181.14      175.31      7.44 o 
 -20   1   2       62.54       66.16      5.32 o 
 -19   1   2      290.74      288.25      8.75 o 
 -18   1   2       31.61       34.79      3.20 o 
 -17   1   2      288.86      294.20      7.69 o 
 -16   1   2      384.84      382.11      8.59 o 
 -15   1   2       92.66       83.80      4.18 o 
 -14   1   2       12.27       14.33      2.03 o 
 -13   1   2        3.68       -0.73      1.27 o 
 -12   1   2      311.39      307.85      7.21 o 
 -11   1   2      341.49      358.44     27.78 o 
 -10   1   2      475.79      439.84     29.23 o 
  -9   1   2       59.42       44.19      9.97 o 
  -8   1   2     1887.15     1860.54     29.73 o 
  -7   1   2     3174.80     3395.54     90.39 o 
  -6   1   2      108.59       97.72      5.85 o 
  -5   1   2       14.10       10.43      1.95 o 
  -4   1   2       45.50       49.00      2.61 o 
  -3   1   2      260.48      273.16     14.53 o 
  -2   1   2     1134.36     1045.22     16.83 o 
  -1   1   2     6514.58     6113.21     36.12 o 
   0   1   2    18707.24    17351.71     72.60 o 
   1   1   2    13973.24    13543.84    280.77 o 
   2   1   2      182.13      195.17      8.17 o 
   3   1   2     1854.14     1710.12     48.91 o 
   4   1   2     8568.70     8255.10     64.66 o 
   5   1   2     1423.53     1408.37     23.26 o 
   6   1   2     1928.53     2068.22     30.34 o 
   7   1   2     2623.88     3045.90     39.35 o 
   8   1   2     2047.96     2117.58     42.64 o 
   9   1   2      195.87      158.86     10.54 o 
  10   1   2     2147.48     2165.13     31.69 o 
  11   1   2        3.83        7.82      6.27 o 
  12   1   2      533.84      523.12     17.16 o 
  13   1   2      106.00      102.23      8.61 o 
  14   1   2       30.11       24.74      3.89 o 
  15   1   2      123.79      113.01      6.00 o 
  16   1   2      180.15      198.48      5.88 o 
  17   1   2      120.86      120.96      4.71 o 
  18   1   2       79.58       67.69      4.28 o 
  19   1   2      136.76      139.78      5.35 o 
  20   1   2        0.05       -1.72      1.72 o 
  21   1   2      202.12      214.96      5.54 o 
  22   1   2       41.06       37.74      2.88 o 
 -21   2   2       13.08       12.15      3.28 o 
 -20   2   2       31.85       25.82      3.66 o 
 -19   2   2        0.22        1.97      2.90 o 
 -18   2   2      243.25      255.38     10.16 o 
 -17   2   2       82.92       78.47      6.28 o 
 -16   2   2       95.46       86.73      6.43 o 
 -15   2   2       57.76       61.82      5.77 o 
 -14   2   2       52.43       39.79      3.94 o 
 -13   2   2      222.71      204.72      5.74 o 
 -12   2   2        5.84        3.06      1.77 o 
 -11   2   2       53.79       59.24      3.20 o 
 -10   2   2       36.99       41.75     12.62 o 
  -9   2   2       10.14       -3.00      4.15 o 
  -8   2   2        0.75       -6.22      6.22 o 
  -7   2   2        0.70       -1.21      5.12 o 
  -6   2   2     3604.20     3674.49     77.03 o 
  -5   2   2        2.59        2.24      4.07 o 
  -4   2   2      933.53      920.15    154.11 o 
  -3   2   2      325.19      320.27     13.97 o 
  -2   2   2       88.47       85.89      5.97 o 
  -1   2   2       60.07       63.18      3.30 o 
   0   2   2      308.11      341.26      7.19 o 
   1   2   2     1054.41     1048.16     19.63 o 
   2   2   2       39.00       26.40      8.52 o 
   3   2   2      855.57      907.52     17.44 o 
   4   2   2        4.06        6.38      3.20 o 
   5   2   2      128.88      116.81      7.34 o 
   6   2   2     6279.52     6670.77     57.63 o 
   7   2   2       64.59       65.89     12.84 o 
   8   2   2      837.99      737.33     39.74 o 
   9   2   2     1380.94     1430.04     57.48 o 
  10   2   2      212.01      217.14     10.80 o 
  11   2   2       97.80      117.11      6.68 o 
  12   2   2      488.89      496.24      9.95 o 
  13   2   2        0.57        1.19      1.74 o 
  14   2   2     1335.34     1380.94     18.82 o 
  15   2   2       21.07       22.81      3.51 o 
  16   2   2       13.42       12.68      3.52 o 
  17   2   2      280.81      271.33      7.85 o 
  18   2   2      273.82      284.11      7.70 o 
  19   2   2      237.75      240.09      9.53 o 
  20   2   2       36.06       36.45      6.19 o 
  21   2   2       23.61       14.58      5.12 o 
 -20   3   2        0.10       -1.51      2.61 o 
 -19   3   2        2.28        5.48      2.73 o 
 -18   3   2       54.25       52.47      5.04 o 
 -17   3   2        5.62        5.29      3.69 o 
 -16   3   2      112.10      114.49      5.48 o 
 -15   3   2       29.37       21.89      3.09 o 
 -14   3   2        4.62        3.48      2.44 o 
 -13   3   2      655.88      650.31     13.48 o 
 -12   3   2       78.41       80.05      4.79 o 
 -11   3   2       66.28       84.29      4.65 o 
 -10   3   2        0.46        1.26      2.31 o 
  -9   3   2      383.17      381.76      8.18 o 
  -8   3   2      174.33      159.85      4.50 o 
  -7   3   2       15.55       21.46      2.17 o 
  -6   3   2       22.42       23.04      1.95 o 
  -5   3   2       36.70       46.74      3.55 o 
  -4   3   2      485.61      485.38     18.91 o 
  -3   3   2      485.03      496.19     19.73 o 
  -2   3   2      333.18      321.89     14.83 o 
  -1   3   2       23.42       12.81      5.39 o 
   0   3   2       17.25       20.21      4.39 o 
   1   3   2      125.85      133.60     10.07 o 
   2   3   2        2.49       -2.99      3.18 o 
   3   3   2      538.37      536.59     26.58 o 
   4   3   2       10.79        6.57      5.49 o 
   5   3   2      300.60      305.19      5.37 o 
   6   3   2      281.75      285.65      4.62 o 
   7   3   2      287.27      304.96      4.50 o 
   8   3   2      792.23      750.36      8.56 o 
   9   3   2        7.77        6.83      1.66 o 
  10   3   2        4.76        6.54      1.79 o 
  11   3   2      273.85      269.16      6.63 o 
  12   3   2      893.82      883.68     16.34 o 
  13   3   2      400.11      432.65     11.64 o 
  14   3   2       20.17       24.13      3.73 o 
  15   3   2       25.44       23.84      3.03 o 
  16   3   2        0.06        1.38      2.09 o 
  17   3   2       52.28       46.36      5.37 o 
  18   3   2        1.99        0.37      2.49 o 
  19   3   2        6.83        1.51      2.68 o 
  20   3   2        0.51        5.12      3.68 o 
 -17   4   2        3.81        3.86      2.39 o 
 -16   4   2       75.97       76.04      5.37 o 
 -15   4   2        6.48        5.50      2.37 o 
 -14   4   2        1.49       -2.50      2.50 o 
 -13   4   2       82.61       77.22      5.71 o 
 -12   4   2       31.39       24.30      3.27 o 
 -11   4   2       55.93       48.39      3.08 o 
 -10   4   2        2.23        0.23      3.29 o 
  -9   4   2        5.93        3.55      2.26 o 
  -8   4   2       38.85       41.46      3.54 o 
  -7   4   2      500.59      519.20     10.03 o 
  -6   4   2      154.69      147.46      5.22 o 
  -5   4   2      188.03      192.52      5.65 o 
  -4   4   2       29.80       33.30      3.41 o 
  -3   4   2       11.64        8.49      2.10 o 
  -2   4   2      157.44      169.96      4.46 o 
  -1   4   2       63.18       61.05      2.81 o 
   0   4   2      134.85      140.36      4.32 o 
   1   4   2       96.19      103.09      3.87 o 
   2   4   2       71.86       67.37      3.33 o 
   3   4   2        1.17        5.53      2.30 o 
   4   4   2      284.07      282.20      5.18 o 
   5   4   2       65.55       79.45      3.78 o 
   6   4   2      117.41      126.85      5.83 o 
   7   4   2     1216.05     1227.93     23.97 o 
   8   4   2      493.60      493.91      9.95 o 
   9   4   2      227.49      230.87      6.41 o 
  10   4   2       57.14       58.46      4.30 o 
  11   4   2       49.24       42.88      3.77 o 
  12   4   2       18.74       15.17      2.83 o 
  13   4   2      114.77      100.44      6.17 o 
  14   4   2       26.21       22.17      3.23 o 
  15   4   2       20.48       25.25      3.00 o 
  16   4   2       42.01       39.54      4.09 o 
  17   4   2       39.92       39.88      5.95 o 
 -13   5   2       64.07       55.49      5.28 o 
 -12   5   2        0.65        1.09      2.04 o 
 -11   5   2       19.11       16.77      2.33 o 
 -10   5   2       23.85       18.13      2.54 o 
  -9   5   2      106.69       95.81      4.48 o 
  -8   5   2       68.75       61.38      5.63 o 
  -7   5   2      609.83      566.76     11.89 o 
  -6   5   2       94.45      101.29      4.51 o 
  -5   5   2      620.03      611.72      9.76 o 
  -4   5   2      163.37      172.78      6.22 o 
  -3   5   2       29.46       32.84      3.25 o 
  -2   5   2      471.23      509.13     11.77 o 
  -1   5   2       83.83       91.73      3.54 o 
   0   5   2       71.80       69.48      3.43 o 
   1   5   2       86.82       91.03      3.75 o 
   2   5   2      123.37      140.65      4.67 o 
   3   5   2       97.49       89.69      3.84 o 
   4   5   2        2.64        1.50      2.23 o 
   5   5   2       86.54       87.47      4.19 o 
   6   5   2      197.44      198.24      7.10 o 
   7   5   2      130.52      124.42      4.76 o 
   8   5   2       54.82       47.34      3.92 o 
   9   5   2       11.57        7.44      2.56 o 
  10   5   2        4.21        1.12      1.81 o 
  11   5   2        3.60        0.54      1.78 o 
  12   5   2        4.48        2.89      2.35 o 
  13   5   2       52.87       54.22      6.46 o 
  -6   6   2      126.48      124.92      5.04 o 
  -5   6   2      120.55      133.52      4.03 o 
  -4   6   2       66.33       74.94      4.01 o 
  -3   6   2       95.26      102.41      4.61 o 
  -2   6   2       83.00       76.18      3.24 o 
  -1   6   2      104.75      103.27      6.03 o 
   0   6   2      279.57      272.83      7.18 o 
   1   6   2       24.34       20.87      2.33 o 
   2   6   2       83.38       82.16      3.84 o 
   3   6   2      116.33      121.79     18.63 o 
   4   6   2       37.37       39.18      3.33 o 
   5   6   2      158.98      154.29      7.00 o 
   6   6   2        3.57        5.42      3.19 o 
 -22   1   3        0.46       -2.38      2.38 o 
 -21   1   3      193.35      200.76      7.92 o 
 -20   1   3        7.30        7.51      3.17 o 
 -19   1   3      161.15      166.09      8.24 o 
 -18   1   3      169.66      167.34      7.04 o 
 -17   1   3       10.93        9.40      2.32 o 
 -16   1   3        2.91       -1.65      2.50 o 
 -15   1   3      409.93      396.25      8.20 o 
 -14   1   3      319.24      336.25      7.27 o 
 -13   1   3        1.53       -0.05      1.82 o 
 -12   1   3       53.43       71.29      3.78 o 
 -11   1   3       39.27       38.01     10.34 o 
 -10   1   3      348.41      396.67     27.95 o 
  -9   1   3      254.88      293.94     23.03 o 
  -8   1   3        5.73       13.30      6.74 o 
  -7   1   3      198.28      241.60     22.80 o 
  -6   1   3      423.97      430.31     11.49 o 
  -5   1   3        2.09        3.16      1.69 o 
  -4   1   3     2787.17     2939.17    109.76 o 
  -3   1   3    13343.62    12131.77     97.42 o 
  -2   1   3      903.73      825.16     23.76 o 
  -1   1   3     6347.66     6062.97     24.65 o 
   0   1   3      850.56      826.30     10.27 o 
   1   1   3       35.27       41.79      3.65 o 
   2   1   3    25289.75    24043.50     81.97 o 
   3   1   3    22119.48    21171.84     80.61 o 
   4   1   3     1549.17     1470.11     22.99 o 
   5   1   3     7713.65     7610.08     72.97 o 
   6   1   3     4630.67     4621.18     60.60 o 
   7   1   3      208.30      201.16     13.86 o 
   8   1   3       75.72       80.96      7.59 o 
   9   1   3      602.27      575.49     20.37 o 
  10   1   3      270.15      221.29     13.60 o 
  11   1   3      337.65      385.07     14.84 o 
  12   1   3       24.73       25.71      2.24 o 
  13   1   3      729.32      795.15     37.95 o 
  14   1   3      394.04      441.89     33.59 o 
  15   1   3       50.36       47.21      9.38 o 
  16   1   3       87.49       85.46      4.56 o 
  17   1   3      214.14      222.67      6.24 o 
  18   1   3       11.16       11.58      2.40 o 
  19   1   3      151.84      145.80      5.41 o 
  20   1   3        4.32        1.25      2.14 o 
  21   1   3        6.10        7.70      1.49 o 
  22   1   3       27.98       28.65      2.49 o 
 -21   2   3       19.63       19.50      5.73 o 
 -20   2   3       91.74       83.97      5.21 o 
 -19   2   3      367.63      367.58     10.87 o 
 -18   2   3      116.96      130.79      7.35 o 
 -17   2   3       21.47       19.06      5.23 o 
 -16   2   3      753.03      763.25     17.51 o 
 -15   2   3      650.57      652.22     16.18 o 
 -14   2   3      991.40     1032.16     19.88 o 
 -13   2   3      812.73      835.97     13.82 o 
 -12   2   3        2.91        4.75      4.62 o 
 -11   2   3      296.61      276.84      8.42 o 
 -10   2   3     2626.91     2567.71     29.92 o 
  -9   2   3      233.42      262.56     25.04 o 
  -8   2   3       50.24       92.89     14.52 o 
  -7   2   3      107.17      173.87     19.06 o 
  -6   2   3       78.04       66.11     11.48 o 
  -5   2   3      198.71      163.87     16.10 o 
  -4   2   3       51.90       73.22      9.78 o 
  -3   2   3     2324.23     2380.55     40.15 o 
  -2   2   3     6672.25     6379.06     85.49 o 
  -1   2   3      169.75      192.98      7.19 o 
   0   2   3      700.62      705.82     12.02 o 
   1   2   3     1351.52     1296.91     17.73 o 
   2   2   3      561.78      533.27     17.97 o 
   3   2   3     1519.50     1580.82     24.30 o 
   4   2   3     1790.26     1752.75     32.76 o 
   5   2   3       20.58       25.95      4.33 o 
   6   2   3     5199.57     5347.36     55.53 o 
   7   2   3      570.97      547.09     18.54 o 
   8   2   3      445.92      429.98     31.10 o 
   9   2   3      214.73      216.76     23.05 o 
  10   2   3     2804.96     2995.04     29.72 o 
  11   2   3       30.09       41.57      2.89 o 
  12   2   3      310.30      321.03      8.18 o 
  13   2   3      196.37      192.37      6.61 o 
  14   2   3      441.03      481.32     11.45 o 
  15   2   3      659.04      681.01     13.71 o 
  16   2   3       60.14       73.23      5.13 o 
  17   2   3        0.67        0.33      2.41 o 
  18   2   3      328.72      343.20      8.39 o 
  19   2   3      240.84      233.68      6.46 o 
  20   2   3        5.81        2.87      3.70 o 
  21   2   3      141.03      148.62      9.50 o 
 -20   3   3       50.36       52.34      5.33 o 
 -19   3   3       33.79       29.67      2.85 o 
 -18   3   3       62.08       56.98      5.23 o 
 -17   3   3      416.44      466.59     13.76 o 
 -16   3   3       46.83       49.28      4.00 o 
 -15   3   3      758.86      755.01     13.75 o 
 -14   3   3      832.02      808.67     14.60 o 
 -13   3   3        0.46        3.10      2.64 o 
 -12   3   3     1340.95     1244.88     22.98 o 
 -11   3   3      282.82      251.78      8.78 o 
 -10   3   3       31.79       30.66      3.11 o 
  -9   3   3      454.67      421.70      7.55 o 
  -8   3   3      111.93      104.71      3.54 o 
  -7   3   3      796.78      795.83     11.29 o 
  -6   3   3      964.45      905.12      8.81 o 
  -5   3   3       69.41       83.39      3.77 o 
  -4   3   3      955.01      869.86     25.44 o 
  -3   3   3       82.45      111.45      9.39 o 
  -2   3   3      800.96      850.50     23.08 o 
  -1   3   3      764.51      734.66     20.60 o 
   0   3   3      250.69      233.45     16.10 o 
   1   3   3       17.27        1.32      2.33 o 
   2   3   3      846.94      853.74     24.97 o 
   3   3   3      900.96      857.21     33.90 o 
   4   3   3      195.20      192.12     17.73 o 
   5   3   3       88.87       69.79      2.92 o 
   6   3   3      131.45      132.35      3.02 o 
   7   3   3        7.74       13.07      1.29 o 
   8   3   3      387.77      376.96      5.55 o 
   9   3   3        7.09        8.41      1.61 o 
  10   3   3      142.25      144.36      4.20 o 
  11   3   3      967.18      920.55     17.39 o 
  12   3   3      949.68      913.30     26.66 o 
  13   3   3       97.93       95.39      5.09 o 
  14   3   3      459.47      463.83     12.79 o 
  15   3   3        2.16       -1.64      2.30 o 
  16   3   3       73.51       82.34      4.53 o 
  17   3   3       53.11       51.49      4.30 o 
  18   3   3       15.38       14.05      2.76 o 
  19   3   3       61.28       62.13      7.04 o 
 -17   4   3        3.26        5.79      2.41 o 
 -16   4   3       19.91       22.14      2.14 o 
 -15   4   3       12.87       14.72      2.18 o 
 -14   4   3        3.78        1.69      1.91 o 
 -13   4   3       85.55       83.87      4.33 o 
 -12   4   3        0.07        2.24      2.00 o 
 -11   4   3      463.37      481.67     10.45 o 
 -10   4   3       18.22       15.31      2.21 o 
  -9   4   3      149.87      142.54      4.62 o 
  -8   4   3      265.44      280.18      6.30 o 
  -7   4   3       64.82       68.74      3.57 o 
  -6   4   3       21.51       21.10      2.44 o 
  -5   4   3      256.34      269.26      5.98 o 
  -4   4   3      627.55      599.70      9.04 o 
  -3   4   3       38.25       31.90      2.22 o 
  -2   4   3      213.41      201.15      4.46 o 
  -1   4   3     1000.67     1019.65     12.07 o 
   0   4   3        3.35       -0.44      1.99 o 
   1   4   3      264.75      258.38      5.60 o 
   2   4   3        5.80        2.05      2.14 o 
   3   4   3      211.85      221.41      5.10 o 
   4   4   3      195.87      189.35      4.36 o 
   5   4   3       86.96       89.94      3.49 o 
   6   4   3        3.51        7.41      2.15 o 
   7   4   3     2115.60     2040.22     28.26 o 
   8   4   3      260.38      247.84      6.07 o 
   9   4   3      451.54      464.50      9.07 o 
  10   4   3        2.04        2.73      2.39 o 
  11   4   3       24.05       21.38      3.00 o 
  12   4   3       84.63       78.44      4.82 o 
  13   4   3       25.44       29.98      3.19 o 
  14   4   3        0.08       -1.07      2.47 o 
  15   4   3      101.58      115.44      6.17 o 
  16   4   3       98.66      101.94      6.68 o 
  17   4   3        2.70        7.42      2.94 o 
 -13   5   3        9.90        6.39      1.93 o 
 -12   5   3        7.01        6.14      2.43 o 
 -11   5   3        0.19       -0.89      1.78 o 
 -10   5   3       44.38       42.14      3.16 o 
  -9   5   3      123.42      112.84      4.67 o 
  -8   5   3       33.01       33.64      3.00 o 
  -7   5   3        6.24        6.93      2.40 o 
  -6   5   3       81.14       91.89      4.19 o 
  -5   5   3      138.71      145.08      4.85 o 
  -4   5   3        1.15        0.53      1.94 o 
  -3   5   3       11.75       12.44      2.25 o 
  -2   5   3      195.70      201.74      5.01 o 
  -1   5   3       11.13       12.71      2.13 o 
   0   5   3      575.00      621.09      8.20 o 
   1   5   3       22.46       19.66      2.53 o 
   2   5   3       30.57       27.53      3.15 o 
   3   5   3       88.90       86.95      4.57 o 
   4   5   3      180.56      202.05      5.27 o 
   5   5   3       41.78       44.99      3.85 o 
   6   5   3       20.43       21.99      3.24 o 
   7   5   3      115.30      109.03      5.20 o 
   8   5   3      112.63       97.44      6.22 o 
   9   5   3        1.22        3.76      2.86 o 
  10   5   3      107.53       90.96      5.65 o 
  11   5   3       88.83       88.41      5.58 o 
  12   5   3        0.44       -0.50      2.19 o 
  13   5   3        1.72        2.83      1.73 o 
  -6   6   3       88.43       79.87      3.10 o 
  -5   6   3       46.92       49.36      3.35 o 
  -4   6   3       31.94       32.40      3.20 o 
  -3   6   3       12.83       12.01      2.69 o 
  -2   6   3       35.76       34.58      3.93 o 
  -1   6   3        1.81        0.03      2.22 o 
   0   6   3       22.63       22.91      3.42 o 
   1   6   3       64.51       58.75      3.39 o 
   2   6   3        0.67        2.29      3.54 o 
   3   6   3        2.35       -2.55      2.55 o 
   4   6   3        1.00       -2.50      2.50 o 
   5   6   3        7.29        3.21      3.10 o 
   6   6   3        5.31        1.94      1.77 o 
 -22   0   4       25.55       26.06      4.66 o 
 -21   0   4       87.38       80.58      8.19 o 
 -20   0   4      148.41      145.90     11.11 o 
 -19   0   4      100.31       88.36      9.48 o 
 -18   0   4      532.95      512.80     20.90 o 
 -17   0   4      111.11      117.91     10.79 o 
 -16   0   4      559.86      549.63     14.65 o 
 -15   0   4        7.08        6.44      3.18 o 
 -14   0   4       53.97       56.37      4.81 o 
 -13   0   4       30.74       32.12      3.71 o 
 -12   0   4      818.52      790.80     13.32 o 
 -11   0   4       63.37       82.11     12.26 o 
 -10   0   4     1065.50     1180.25     41.53 o 
  -9   0   4     1887.99     1815.11     48.37 o 
  -8   0   4      677.09      790.47     30.09 o 
  -7   0   4     2702.27     2604.95     50.82 o 
  -6   0   4     2946.19     3083.60     51.36 o 
  -5   0   4     1698.56     1533.18     33.60 o 
  -4   0   4     9985.20    10032.65     79.24 o 
  -3   0   4      785.09      837.96     21.42 o 
  -2   0   4    26718.14    23940.71    107.68 o 
  -1   0   4    15132.92    14294.31     73.08 o 
   0   0   4      694.10      762.47     13.38 o 
   1   0   4     7269.75     6886.84     56.03 o 
   2   0   4      678.04      718.26     19.82 o 
   3   0   4    11958.68    11788.84     86.06 o 
   4   0   4     7322.18     7512.19     74.28 o 
   5   0   4       60.23       82.66      9.06 o 
   6   0   4     1300.69     1312.41     35.76 o 
   7   0   4     2482.93     2626.27     53.55 o 
   8   0   4       69.09       39.36      8.69 o 
   9   0   4      236.71      247.55     19.06 o 
  10   0   4      102.06      110.96     13.19 o 
  11   0   4        2.83       -6.29      7.27 o 
  12   0   4       13.88       14.80      2.56 o 
  13   0   4       14.92       13.67      2.76 o 
  14   0   4      365.38      359.36     32.30 o 
  15   0   4       21.83       19.90      4.97 o 
  16   0   4      183.98      176.44     13.18 o 
  17   0   4       21.74       19.56      4.01 o 
  18   0   4       53.09       47.01      4.16 o 
  19   0   4      485.85      471.44     13.41 o 
  20   0   4      580.73      590.72     14.10 o 
  21   0   4        0.00        0.07      2.31 o 
  22   0   4       22.28       19.81      2.57 o 
 -22   1   4       13.14       11.42      2.46 o 
 -21   1   4       40.45       41.49      4.20 o 
 -20   1   4       24.01       24.74      4.05 o 
 -19   1   4       11.18        7.11      3.55 o 
 -18   1   4        0.44       -1.55      3.44 o 
 -17   1   4      428.89      455.74     13.54 o 
 -16   1   4       73.58       78.44      6.22 o 
 -15   1   4        7.94        6.98      1.70 o 
 -14   1   4      452.91      454.76      8.46 o 
 -13   1   4     1020.44     1006.04     11.80 o 
 -12   1   4       47.39       45.30      2.68 o 
 -11   1   4      333.44      360.27     27.87 o 
 -10   1   4       87.59       84.89     13.54 o 
  -9   1   4      663.20      751.66     36.49 o 
  -8   1   4      220.17      218.86     19.24 o 
  -7   1   4     1870.92     2081.65     74.62 o 
  -6   1   4      174.42      178.56      7.92 o 
  -5   1   4     1585.69     1631.63     60.58 o 
  -4   1   4      105.76       91.68     10.36 o 
  -3   1   4      473.15      461.98     20.17 o 
  -2   1   4     6543.73     6082.70     34.41 o 
  -1   1   4      313.56      283.95      5.57 o 
   0   1   4      796.19      830.16     12.74 o 
   1   1   4     1504.79     1378.60     23.68 o 
   2   1   4     2220.68     2167.47     34.59 o 
   3   1   4      304.32      365.31     10.77 o 
   4   1   4      354.02      390.23     12.90 o 
   5   1   4     2660.31     2749.16     35.38 o 
   6   1   4      849.85      819.66     20.60 o 
   7   1   4      875.47      815.60     29.02 o 
   8   1   4      341.46      350.73     20.10 o 
   9   1   4       41.11       69.86      7.88 o 
  10   1   4       36.71       26.35      5.10 o 
  11   1   4       53.86       63.07      3.40 o 
  12   1   4      235.66      256.06      5.33 o 
  13   1   4      160.94      155.66      5.25 o 
  14   1   4       47.89       59.64     10.16 o 
  15   1   4      567.81      588.80     16.17 o 
  16   1   4       91.78       87.93      7.08 o 
  17   1   4      182.23      183.92      5.70 o 
  18   1   4      739.69      754.44     10.89 o 
  19   1   4       12.18       12.05      2.13 o 
  20   1   4      243.72      235.77      6.09 o 
  21   1   4       69.89       61.32      2.81 o 
  22   1   4        0.41       -2.76      2.76 o 
 -21   2   4      159.81      179.43      9.73 o 
 -20   2   4       37.70       35.12      3.90 o 
 -19   2   4       16.14       23.14      3.56 o 
 -18   2   4        1.09        2.80      2.61 o 
 -17   2   4       18.81       17.27      3.80 o 
 -16   2   4       73.09       70.23      5.80 o 
 -15   2   4       15.09       17.62      3.67 o 
 -14   2   4       21.14       30.72      4.01 o 
 -13   2   4        1.21       -2.37      2.37 o 
 -12   2   4      289.10      343.00      7.90 o 
 -11   2   4      123.56       99.94      5.79 o 
 -10   2   4      762.43      784.10     13.56 o 
  -9   2   4     2001.93     2019.32     67.69 o 
  -8   2   4       82.26       95.28     14.51 o 
  -7   2   4     1541.84     1695.14     56.25 o 
  -6   2   4      760.42      888.81     38.99 o 
  -5   2   4     1373.48     1411.68     46.54 o 
  -4   2   4      956.05     1028.67     26.92 o 
  -3   2   4     2214.09     2211.49     39.20 o 
  -2   2   4      448.21      478.81     11.56 o 
  -1   2   4      432.89      466.71     11.27 o 
   0   2   4      101.50       92.67      4.41 o 
   1   2   4        9.68        8.40      2.11 o 
   2   2   4     1391.97     1456.76     30.59 o 
   3   2   4      540.65      532.41     15.19 o 
   4   2   4     1424.67     1421.55     28.06 o 
   5   2   4     1266.91     1133.78     26.08 o 
   6   2   4       94.19       87.45      8.04 o 
   7   2   4     1900.76     1880.02     36.38 o 
   8   2   4      103.73      108.80      9.48 o 
   9   2   4      324.47      352.52      9.18 o 
  10   2   4       10.07        9.24      2.40 o 
  11   2   4      323.22      290.51      5.17 o 
  12   2   4       76.29       68.32      3.64 o 
  13   2   4      598.84      599.91     11.89 o 
  14   2   4      817.50      881.14     14.50 o 
  15   2   4       16.03       17.84      3.27 o 
  16   2   4      537.42      533.35     13.73 o 
  17   2   4      224.25      224.53      8.03 o 
  18   2   4       23.89       20.01      2.70 o 
  19   2   4        2.62        6.20      2.05 o 
  20   2   4        0.35        1.14      1.74 o 
  21   2   4       31.28       31.44      5.31 o 
 -20   3   4        7.44        2.53      2.67 o 
 -19   3   4       16.24       15.59      2.30 o 
 -18   3   4        1.93        5.38      2.77 o 
 -17   3   4        0.05       -0.23      2.94 o 
 -16   3   4      205.18      195.46      6.72 o 
 -15   3   4        0.32        1.46      2.55 o 
 -14   3   4      145.66      160.08      6.87 o 
 -13   3   4       46.97       38.51      4.29 o 
 -12   3   4      144.15      142.19      6.13 o 
 -11   3   4       60.25       67.34      3.97 o 
 -10   3   4        0.37        3.23      2.50 o 
  -9   3   4      625.87      594.28     10.89 o 
  -8   3   4       53.62       51.96      2.55 o 
  -7   3   4      364.04      382.76      5.67 o 
  -6   3   4      192.57      183.90      4.51 o 
  -5   3   4      590.95      651.86      9.91 o 
  -4   3   4       11.37        9.78      1.84 o 
  -3   3   4     1915.08     2017.07     37.43 o 
  -2   3   4       53.08       72.46      6.86 o 
  -1   3   4      307.41      328.88     16.88 o 
   0   3   4       39.41       28.50      6.22 o 
   1   3   4      399.98      413.03     22.33 o 
   2   3   4        1.63       -3.13      3.13 o 
   3   3   4       18.78       19.96      5.56 o 
   4   3   4       19.91       21.67      2.00 o 
   5   3   4      110.60       97.80      2.74 o 
   6   3   4      315.21      305.25      4.54 o 
   7   3   4        0.10       -0.05      1.22 o 
   8   3   4      355.25      343.53      5.46 o 
   9   3   4     1855.38     1773.10     35.53 o 
  10   3   4      520.63      521.49      7.69 o 
  11   3   4        4.81        4.28      2.05 o 
  12   3   4      155.15      145.31      5.07 o 
  13   3   4      302.67      287.24      6.76 o 
  14   3   4        8.60        6.46      2.26 o 
  15   3   4       93.37       92.72      4.67 o 
  16   3   4       13.42        8.23      2.08 o 
  17   3   4       25.24       27.49      4.91 o 
  18   3   4       65.19       66.34      5.84 o 
  19   3   4        0.01        1.09      2.25 o 
 -17   4   4        0.05       -3.20      3.20 o 
 -16   4   4        0.00        2.50      2.45 o 
 -15   4   4        3.62        0.63      1.50 o 
 -14   4   4       31.88       33.48      2.93 o 
 -13   4   4       12.58        6.21      2.00 o 
 -12   4   4       17.52       18.76      2.62 o 
 -11   4   4        1.10       -0.47      1.77 o 
 -10   4   4       59.49       52.80      3.17 o 
  -9   4   4       13.96       13.51      2.36 o 
  -8   4   4      313.41      321.22      6.73 o 
  -7   4   4       42.85       46.20      2.52 o 
  -6   4   4      385.20      344.36      5.88 o 
  -5   4   4        5.59        6.18      1.61 o 
  -4   4   4      123.04      120.77      3.99 o 
  -3   4   4        1.14        3.02      1.72 o 
  -2   4   4       63.69       73.17      2.80 o 
  -1   4   4      536.23      497.82      8.17 o 
   0   4   4      126.99      125.73      3.65 o 
   1   4   4        2.40       -0.21      1.43 o 
   2   4   4        1.65       -1.33      1.33 o 
   3   4   4      303.60      316.65      5.36 o 
   4   4   4      372.74      376.74      5.58 o 
   5   4   4        8.10       11.90      1.94 o 
   6   4   4       27.26       31.39      2.32 o 
   7   4   4       22.52       25.37      2.66 o 
   8   4   4       30.46       28.22      2.78 o 
   9   4   4        3.41        0.18      1.57 o 
  10   4   4       85.38       88.20      7.67 o 
  11   4   4       62.66       56.68      4.99 o 
  12   4   4       21.22       20.49      3.88 o 
  13   4   4      118.70      100.40      7.49 o 
  14   4   4      114.43      131.52      9.89 o 
  15   4   4       21.10       22.87      3.12 o 
  16   4   4       64.81       56.60      4.00 o 
  17   4   4       40.96       31.11      4.79 o 
 -13   5   4       62.97       44.39      4.66 o 
 -12   5   4       41.38       34.19      5.74 o 
 -11   5   4       46.75       44.86      2.82 o 
 -10   5   4      100.19       85.20      3.89 o 
  -9   5   4        1.23       -1.77      1.94 o 
  -8   5   4      149.55      150.36      6.02 o 
  -7   5   4        0.24       -0.67      2.27 o 
  -6   5   4       28.42       26.73      2.92 o 
  -5   5   4        4.19        1.60      2.21 o 
  -4   5   4       73.03       78.23      4.02 o 
  -3   5   4       28.22       29.92      2.62 o 
  -2   5   4      204.97      189.68      5.84 o 
  -1   5   4      157.14      167.40      4.94 o 
   0   5   4        8.99       14.21      2.47 o 
   1   5   4      197.56      219.08      6.02 o 
   2   5   4        8.34        7.15      2.43 o 
   3   5   4      513.92      524.91      8.25 o 
   4   5   4      118.91      125.20      5.11 o 
   5   5   4      310.25      318.16     13.34 o 
   6   5   4        0.61       -1.63      2.26 o 
   7   5   4        2.07        1.94      2.56 o 
   8   5   4      113.70      106.08      6.18 o 
   9   5   4       45.07       46.70      4.42 o 
  10   5   4       61.09       57.68      5.15 o 
  11   5   4        0.10       -1.52      1.52 o 
  12   5   4       23.50       25.91      4.36 o 
  13   5   4       21.42       21.75      3.77 o 
  -6   6   4      119.45      113.35      9.71 o 
  -5   6   4       72.18       78.58      3.79 o 
  -4   6   4      230.68      241.67     14.19 o 
  -3   6   4      234.79      244.44      6.36 o 
  -2   6   4       31.87       33.09      3.19 o 
  -1   6   4       32.73       27.76      2.28 o 
   0   6   4      130.57      139.66      4.66 o 
   1   6   4       14.07       11.84      2.59 o 
   2   6   4      143.59      155.37     18.47 o 
   3   6   4       28.55       20.53      4.45 o 
   4   6   4       22.64       15.41      2.56 o 
   5   6   4      106.39       93.37      5.71 o 
 -22   1   5       69.28       60.29      3.96 o 
 -21   1   5       42.13       38.79      3.96 o 
 -20   1   5       12.71        9.40      2.99 o 
 -19   1   5      124.33      127.02      7.38 o 
 -18   1   5      311.34      333.63     11.57 o 
 -17   1   5       83.84       95.62      6.79 o 
 -16   1   5       13.30        9.57      3.12 o 
 -15   1   5      223.04      226.21      9.51 o 
 -14   1   5        3.44        3.84      1.92 o 
 -13   1   5      191.53      186.69      7.53 o 
 -12   1   5      275.26      271.58      6.75 o 
 -11   1   5       47.07       48.73     11.06 o 
 -10   1   5      265.86      322.33     25.83 o 
  -9   1   5       12.20        8.32      6.80 o 
  -8   1   5     1083.08     1010.86     40.60 o 
  -7   1   5     1210.06     1334.58     44.10 o 
  -6   1   5     3369.69     3475.07    153.27 o 
  -5   1   5      415.55      385.12     16.09 o 
  -4   1   5        0.59       -0.10      3.57 o 
  -3   1   5     4140.37     3851.30    161.24 o 
  -2   1   5      855.30      850.37     11.30 o 
  -1   1   5        6.49        7.99      1.85 o 
   0   1   5     5940.82     5883.91     36.99 o 
   1   1   5     1393.22     1409.24     45.97 o 
   2   1   5     8875.47     8814.40     76.75 o 
   3   1   5     2958.38     2900.11     44.36 o 
   4   1   5      735.29      754.14     18.72 o 
   5   1   5     4295.33     4369.90     47.18 o 
   6   1   5      529.63      567.78     19.96 o 
   7   1   5     1712.06     1785.15     33.61 o 
   8   1   5      600.59      630.92     21.16 o 
   9   1   5      116.09      113.17     12.89 o 
  10   1   5      387.19      431.64     20.17 o 
  11   1   5        5.73        2.50      1.52 o 
  12   1   5       35.34       34.90      2.55 o 
  13   1   5      152.76      148.46      4.74 o 
  14   1   5       10.94        9.59      2.92 o 
  15   1   5      741.41      786.28     28.82 o 
  16   1   5       65.68       66.09      6.58 o 
  17   1   5       87.10       89.97      5.89 o 
  18   1   5       68.02       59.00      3.31 o 
  19   1   5        3.84        4.43      1.77 o 
  20   1   5       41.04       40.34      2.62 o 
  21   1   5        5.99        5.01      1.46 o 
 -21   2   5       30.81       27.72      4.32 o 
 -20   2   5       44.18       41.77      3.76 o 
 -19   2   5       87.63       84.74      7.67 o 
 -18   2   5        7.32       11.68      3.87 o 
 -17   2   5      131.95      139.62      7.46 o 
 -16   2   5      152.73      149.01      8.33 o 
 -15   2   5        8.45       -2.33      3.79 o 
 -14   2   5      425.15      439.18     12.78 o 
 -13   2   5     1865.97     2075.92     20.23 o 
 -12   2   5       25.93       34.27      2.90 o 
 -11   2   5      504.90      522.42      9.47 o 
 -10   2   5       46.40       34.57      7.50 o 
  -9   2   5        0.83        1.93      1.85 o 
  -8   2   5       98.05       69.83     12.79 o 
  -7   2   5      128.95      158.89     17.87 o 
  -6   2   5     1808.09     1922.90     57.90 o 
  -5   2   5      811.72      706.99     23.53 o 
  -4   2   5      158.09      178.56     11.70 o 
  -3   2   5     1198.93     1148.79     23.98 o 
  -2   2   5      115.41      145.53      8.72 o 
  -1   2   5     1174.76     1296.67     20.53 o 
   0   2   5      152.09      144.57      6.62 o 
   1   2   5     1331.56     1346.27     22.56 o 
   2   2   5       89.03      108.84      7.19 o 
   3   2   5     6467.76     6747.32     97.05 o 
   4   2   5     3042.75     2862.06    105.28 o 
   5   2   5     1447.46     1456.02     42.86 o 
   6   2   5     1161.41     1118.12     28.44 o 
   7   2   5     7508.81     7979.45    150.15 o 
   8   2   5        1.21        9.02      7.42 o 
   9   2   5       14.53       13.13      3.35 o 
  10   2   5        3.16        1.28      2.21 o 
  11   2   5       10.00       10.20      1.93 o 
  12   2   5      493.02      516.07      7.89 o 
  13   2   5       92.31      106.12      4.71 o 
  14   2   5        7.92        6.77      2.67 o 
  15   2   5       26.42       26.50      4.61 o 
  16   2   5       88.83       85.94      5.63 o 
  17   2   5      131.02      121.15      6.04 o 
  18   2   5       90.19      102.78      4.82 o 
  19   2   5       30.79       31.91      2.86 o 
  20   2   5        9.85        6.11      2.98 o 
  21   2   5      122.03      135.21      8.92 o 
 -19   3   5       22.89       19.76      3.07 o 
 -18   3   5      111.80      113.04      4.97 o 
 -17   3   5      115.62      111.52      6.74 o 
 -16   3   5       19.82       16.85      4.20 o 
 -15   3   5      338.69      308.35     11.52 o 
 -14   3   5      382.87      371.40     12.76 o 
 -13   3   5       18.26       21.55      2.76 o 
 -12   3   5      608.92      606.42     12.95 o 
 -11   3   5      165.88      143.57      5.45 o 
 -10   3   5      746.16      714.49     18.24 o 
  -9   3   5     1292.08     1280.72     22.09 o 
  -8   3   5      176.57      176.96      4.38 o 
  -7   3   5      178.99      182.37      4.13 o 
  -6   3   5       25.12       40.30      2.01 o 
  -5   3   5      312.84      350.20      5.14 o 
  -4   3   5     1125.51     1080.18     13.31 o 
  -3   3   5       43.47       33.74      3.64 o 
  -2   3   5      515.28      560.89     23.66 o 
  -1   3   5     1378.06     1331.97     35.13 o 
   0   3   5      182.25      215.87     11.94 o 
   1   3   5        3.14        5.24      5.97 o 
   2   3   5       73.32       54.27      6.83 o 
   3   3   5      495.49      479.36      6.30 o 
   4   3   5       23.31       30.51      1.85 o 
   5   3   5      159.19      153.69      3.78 o 
   6   3   5      360.56      343.41      5.94 o 
   7   3   5      449.26      443.41      8.33 o 
   8   3   5     2518.67     2500.30     44.05 o 
   9   3   5      692.53      676.45     11.46 o 
  10   3   5        9.37       11.45      2.10 o 
  11   3   5      561.57      564.18      9.98 o 
  12   3   5      212.06      221.57      9.32 o 
  13   3   5       39.94       44.78      3.52 o 
  14   3   5        3.09        0.79      2.38 o 
  15   3   5       36.46       35.26      3.80 o 
  16   3   5       44.20       48.15      3.99 o 
  17   3   5      280.22      297.80     11.74 o 
  18   3   5       53.28       58.22      7.14 o 
  19   3   5      227.56      217.51      7.95 o 
 -17   4   5       10.43       14.79      3.52 o 
 -16   4   5       79.23       85.51      4.72 o 
 -15   4   5       18.78       14.23      2.07 o 
 -14   4   5      150.39      146.63      5.57 o 
 -13   4   5        2.46        0.54      2.01 o 
 -12   4   5       20.39       15.90      2.64 o 
 -11   4   5       69.33       66.75      4.20 o 
 -10   4   5      393.19      394.50      7.77 o 
  -9   4   5        0.17        3.51      1.76 o 
  -8   4   5      879.56      903.91     21.18 o 
  -7   4   5      228.73      232.98      6.01 o 
  -6   4   5       27.88       33.00      2.59 o 
  -5   4   5      143.30      147.99      4.46 o 
  -4   4   5      442.51      460.53      7.48 o 
  -3   4   5       41.12       44.89      2.44 o 
  -2   4   5      267.35      272.67      8.43 o 
  -1   4   5      193.29      186.34      4.07 o 
   0   4   5        4.99        6.31      2.24 o 
   1   4   5      104.43       99.59      3.16 o 
   2   4   5      250.54      237.18      4.21 o 
   3   4   5      174.63      185.67      4.10 o 
   4   4   5     2358.21     2361.04     31.46 o 
   5   4   5       45.39       50.95      2.79 o 
   6   4   5      434.60      428.59      6.92 o 
   7   4   5        1.04       -1.59      1.59 o 
   8   4   5       43.49       39.56      2.70 o 
   9   4   5      217.05      201.45      6.13 o 
  10   4   5       13.02       14.13      3.42 o 
  11   4   5      351.50      332.49     25.86 o 
  12   4   5      311.05      308.04     14.76 o 
  13   4   5       18.14       12.16      2.97 o 
  14   4   5       38.40       36.90      3.71 o 
  15   4   5      188.10      178.62      7.94 o 
  16   4   5      152.14      149.53      6.11 o 
 -13   5   5        0.66       -0.13      2.25 o 
 -12   5   5        6.54        1.63      2.97 o 
 -11   5   5        7.88        4.29      2.24 o 
 -10   5   5       52.52       54.61      3.05 o 
  -9   5   5       19.45       19.58      2.38 o 
  -8   5   5        2.50        2.93      2.03 o 
  -7   5   5      185.41      186.67      5.36 o 
  -6   5   5       59.34       63.68      3.67 o 
  -5   5   5       57.92       53.42      3.54 o 
  -4   5   5       14.60       12.44      2.22 o 
  -3   5   5      655.84      664.66     12.23 o 
  -2   5   5       82.13       80.52      4.22 o 
  -1   5   5      100.39      107.81      4.64 o 
   0   5   5      279.55      300.36     10.03 o 
   1   5   5       62.14       61.11      3.67 o 
   2   5   5      128.37      140.84      4.85 o 
   3   5   5       18.48       18.56      2.62 o 
   4   5   5       20.48       22.99      2.43 o 
   5   5   5      110.04      106.15      6.27 o 
   6   5   5        0.38       -0.70      2.28 o 
   7   5   5      156.59      143.59      6.90 o 
   8   5   5      197.87      185.38      7.58 o 
   9   5   5        7.14        5.75      4.37 o 
  10   5   5      242.69      234.91     25.44 o 
  11   5   5       41.79       45.53      3.07 o 
  12   5   5        4.64        2.63      2.90 o 
  13   5   5       46.03       49.80      4.71 o 
  -5   6   5       38.81       38.14      4.37 o 
  -4   6   5        0.01        0.96      3.10 o 
  -3   6   5        0.81        6.86      3.48 o 
  -2   6   5       11.51       15.95      3.93 o 
  -1   6   5       14.21       13.99      3.85 o 
   0   6   5        9.18        9.25      2.28 o 
   1   6   5        2.54        3.11      2.07 o 
   2   6   5        8.68        8.72      4.20 o 
   3   6   5       28.45       32.16      4.23 o 
   4   6   5       12.81        8.76      2.10 o 
   5   6   5        0.81       -2.68      2.95 o 
 -22   0   6       69.71       71.78      6.43 o 
 -21   0   6       27.51       21.69      4.94 o 
 -20   0   6       47.16       56.18      7.43 o 
 -19   0   6       28.77       22.87      5.97 o 
 -18   0   6      291.87      292.04     16.08 o 
 -17   0   6      464.66      448.30     19.93 o 
 -16   0   6     1204.39     1218.75     31.20 o 
 -15   0   6      345.95      359.97     16.98 o 
 -14   0   6       36.88       37.76      5.85 o 
 -13   0   6     3670.45     3599.83     48.11 o 
 -12   0   6     1215.22     1272.71     23.58 o 
 -11   0   6       23.77       27.44      4.02 o 
 -10   0   6      289.25      332.00     22.77 o 
  -9   0   6      478.52      507.73     26.53 o 
  -8   0   6      120.68      143.87     13.63 o 
  -7   0   6      150.22      162.13     13.70 o 
  -6   0   6      325.90      320.48     18.07 o 
  -5   0   6     1122.89     1080.00     31.12 o 
  -4   0   6     8924.93     8705.18     84.34 o 
  -3   0   6     5996.97     5647.51    162.69 o 
  -2   0   6     6744.19     6515.17     45.02 o 
  -1   0   6    14811.22    14507.88    295.42 o 
   0   0   6       34.69       68.29      6.10 o 
   1   0   6       12.03        7.51      3.76 o 
   2   0   6      122.07      157.08     11.57 o 
   3   0   6      122.85      121.61     10.85 o 
   4   0   6      831.52      763.35     27.02 o 
   5   0   6     1496.62     1477.06     40.28 o 
   6   0   6     9320.50     9803.28    108.53 o 
   7   0   6       42.79       17.85      6.31 o 
   8   0   6     7591.32     7765.96    107.19 o 
   9   0   6       35.86       43.05      9.88 o 
  10   0   6     1334.37     1425.17     50.14 o 
  11   0   6      526.01      524.73     11.11 o 
  12   0   6        6.84        3.48      1.88 o 
  13   0   6        1.20       -3.18      3.31 o 
  14   0   6      759.28      739.99     15.61 o 
  15   0   6       51.67       37.97      7.00 o 
  16   0   6     2057.85     2222.97     46.24 o 
  17   0   6        3.86        5.51      6.00 o 
  18   0   6      303.08      304.22     11.57 o 
  19   0   6      457.66      463.81     10.86 o 
  20   0   6       18.50       22.23      3.44 o 
  21   0   6       42.24       38.82      4.17 o 
 -22   1   6        0.52       -2.11      2.47 o 
 -21   1   6        9.08        7.89      2.58 o 
 -20   1   6      280.42      283.24      9.64 o 
 -19   1   6      124.76      133.98      7.27 o 
 -18   1   6       80.53       79.18      8.08 o 
 -17   1   6      856.37      857.19     18.45 o 
 -16   1   6      178.43      204.00      9.42 o 
 -15   1   6      105.60       80.95      6.25 o 
 -14   1   6        3.00       -4.30      4.30 o 
 -13   1   6      212.47      222.61      8.32 o 
 -12   1   6       66.62       71.73      5.96 o 
 -11   1   6      176.82      182.80      6.84 o 
 -10   1   6     1206.63     1237.87     49.99 o 
  -9   1   6       46.02       25.56      8.67 o 
  -8   1   6     7340.74     7498.94    111.63 o 
  -7   1   6      763.52      803.45     35.49 o 
  -6   1   6       27.45       16.24      7.45 o 
  -5   1   6     1340.81     1275.59     40.13 o 
  -4   1   6     1639.21     1599.31     42.85 o 
  -3   1   6     2113.58     1966.11     34.85 o 
  -2   1   6      208.31      163.22      8.48 o 
  -1   1   6      255.49      238.64      6.58 o 
   0   1   6     3356.11     3241.99     34.71 o 
   1   1   6      861.57      810.43     15.79 o 
   2   1   6      125.54      125.41      7.04 o 
   3   1   6     6165.93     5861.80     90.14 o 
   4   1   6      123.49      157.58      9.49 o 
   5   1   6     2927.39     3108.37     42.21 o 
   6   1   6     1480.17     1646.21     38.32 o 
   7   1   6     2890.79     2954.18     45.39 o 
   8   1   6      355.66      427.17     18.24 o 
   9   1   6     1514.77     1573.22     48.92 o 
  10   1   6      327.59      306.13      8.29 o 
  11   1   6       71.72       84.20      3.22 o 
  12   1   6     1106.61     1103.19     12.10 o 
  13   1   6      208.33      212.46      5.33 o 
  14   1   6      816.00      857.39     13.05 o 
  15   1   6      854.29      919.02     31.75 o 
  16   1   6      122.74      133.38     13.27 o 
  17   1   6      562.55      559.27     16.21 o 
  18   1   6      165.57      170.90      4.96 o 
  19   1   6       38.86       43.41      2.65 o 
  20   1   6       83.71       78.44      3.31 o 
  21   1   6       83.72       80.11      2.95 o 
 -21   2   6       18.79       17.88      3.40 o 
 -20   2   6       81.20       79.43      6.77 o 
 -19   2   6       16.76       16.30      4.78 o 
 -18   2   6        4.06        5.78      2.96 o 
 -17   2   6        4.33        5.04      3.24 o 
 -16   2   6      114.19      112.64      9.43 o 
 -15   2   6      159.01      163.70      8.33 o 
 -14   2   6       43.06       49.39      4.82 o 
 -13   2   6       98.95      103.35      4.84 o 
 -12   2   6      220.70      242.98      6.79 o 
 -11   2   6      156.20      161.98      5.36 o 
 -10   2   6      122.99      118.94      6.14 o 
  -9   2   6      247.77      308.82      8.32 o 
  -8   2   6     2270.94     2345.68     71.12 o 
  -7   2   6      919.51      924.67     43.24 o 
  -6   2   6     2425.82     2452.46     45.36 o 
  -5   2   6      869.70      847.95     25.70 o 
  -4   2   6      184.44      170.60     10.10 o 
  -3   2   6     1578.83     1502.36     39.10 o 
  -2   2   6      651.96      699.61     23.73 o 
  -1   2   6      621.69      677.19     17.86 o 
   0   2   6     1227.85     1341.33     24.94 o 
   1   2   6     3832.59     4099.14    102.32 o 
   2   2   6      251.73      202.26     13.31 o 
   3   2   6       91.44       88.11      9.76 o 
   4   2   6     2191.76     2033.83    137.58 o 
   5   2   6      122.01      126.86     10.81 o 
   6   2   6        0.75        3.72      5.86 o 
   7   2   6       28.03       19.62      6.73 o 
   8   2   6      449.45      415.68      7.54 o 
   9   2   6       38.62       32.57      3.18 o 
  10   2   6      345.41      300.54      6.54 o 
  11   2   6      358.08      370.19      7.56 o 
  12   2   6       40.24       40.16      3.70 o 
  13   2   6      809.32      800.03     10.40 o 
  14   2   6      276.52      289.32      8.68 o 
  15   2   6       74.50       79.45      6.78 o 
  16   2   6      102.94      100.19      5.70 o 
  17   2   6      235.23      223.72      7.82 o 
  18   2   6       12.56       11.05      2.50 o 
  19   2   6       49.02       43.36      2.95 o 
  20   2   6        6.92        1.53      1.82 o 
 -19   3   6        2.94        1.50      1.79 o 
 -18   3   6        0.03       -0.81      2.00 o 
 -17   3   6       43.16       30.34      4.14 o 
 -16   3   6       19.32       16.59      2.78 o 
 -15   3   6       57.04       55.65      3.51 o 
 -14   3   6       15.65       10.26      2.27 o 
 -13   3   6       92.02       81.19      4.34 o 
 -12   3   6       16.84       25.46      2.92 o 
 -11   3   6       17.65       16.43      2.51 o 
 -10   3   6       45.73       35.70      3.10 o 
  -9   3   6       71.73       68.68      2.88 o 
  -8   3   6       52.01       37.43      2.20 o 
  -7   3   6      236.11      246.97      5.24 o 
  -6   3   6      275.23      323.75      5.16 o 
  -5   3   6      180.00      205.76      4.10 o 
  -4   3   6      113.54      116.00      3.69 o 
  -3   3   6       44.28       56.65      2.42 o 
  -2   3   6       10.03        8.31      1.35 o 
  -1   3   6     2045.49     2153.65     16.05 o 
   0   3   6      332.99      363.98      6.52 o 
   1   3   6      545.21      581.82      6.19 o 
   2   3   6       35.82       42.88      2.05 o 
   3   3   6      517.82      536.51      5.97 o 
   4   3   6        0.11       -1.30      1.30 o 
   5   3   6        4.46        6.31      3.60 o 
   6   3   6      902.48      896.23      9.05 o 
   7   3   6       72.75       79.05      2.95 o 
   8   3   6       25.77       24.83      2.05 o 
   9   3   6      132.75      125.17      4.47 o 
  10   3   6      612.05      567.04     19.85 o 
  11   3   6      411.90      418.26      8.77 o 
  12   3   6        5.86        7.29      2.31 o 
  13   3   6       29.54       29.88      3.07 o 
  14   3   6        8.58       10.56      2.40 o 
  15   3   6       21.20       24.59      3.42 o 
  16   3   6       12.32       14.89      2.87 o 
  17   3   6       15.40       18.33      4.40 o 
  18   3   6        1.33        4.48      2.99 o 
  19   3   6       49.33       43.22      5.77 o 
 -16   4   6        8.75        6.62      1.74 o 
 -15   4   6        0.36       -2.04      2.04 o 
 -14   4   6        0.13       -0.70      2.05 o 
 -13   4   6        1.71        1.22      2.24 o 
 -12   4   6       48.38       46.80      4.05 o 
 -11   4   6      200.26      195.94      9.27 o 
 -10   4   6        5.47        7.60      2.01 o 
  -9   4   6     1170.34     1098.57     14.24 o 
  -8   4   6       89.00       85.46      3.80 o 
  -7   4   6      264.08      268.07      5.99 o 
  -6   4   6        7.30       12.08      2.19 o 
  -5   4   6        9.44        9.86      2.12 o 
  -4   4   6      191.34      185.33      4.97 o 
  -3   4   6       34.59       38.10      2.63 o 
  -2   4   6      163.57      170.33      6.10 o 
  -1   4   6       36.42       37.82      2.72 o 
   0   4   6        2.67        2.77      1.59 o 
   1   4   6      372.89      398.91      5.45 o 
   2   4   6       50.75       57.98      2.32 o 
   3   4   6      353.87      371.45      5.33 o 
   4   4   6      322.95      332.12      5.07 o 
   5   4   6      122.37      114.25      3.70 o 
   6   4   6       39.99       42.96      2.59 o 
   7   4   6       44.36       39.52      2.54 o 
   8   4   6      142.49      155.22      4.18 o 
   9   4   6       98.56       93.69      3.77 o 
  10   4   6       22.58       17.58      2.75 o 
  11   4   6        3.98        0.86      2.64 o 
  12   4   6        2.11       -0.27      2.65 o 
  13   4   6      178.84      183.44      8.70 o 
  14   4   6       32.08       27.02      3.04 o 
  15   4   6      173.84      155.59     10.72 o 
  16   4   6      190.10      178.23      5.93 o 
 -13   5   6        0.41        0.55      1.78 o 
 -12   5   6      104.69       99.66      4.85 o 
 -11   5   6        7.93        8.89      2.18 o 
 -10   5   6       12.87        8.80      2.58 o 
  -9   5   6       43.07       37.09      2.35 o 
  -8   5   6        7.36        6.52      1.77 o 
  -7   5   6      233.07      217.91      4.99 o 
  -6   5   6       64.51       60.47      3.11 o 
  -5   5   6      161.45      164.98      4.56 o 
  -4   5   6      122.61      122.88      4.79 o 
  -3   5   6       82.41       85.20      3.30 o 
  -2   5   6      311.97      336.01      7.80 o 
  -1   5   6      124.01      126.18      4.22 o 
   0   5   6      114.92      123.18      4.63 o 
   1   5   6        0.52        2.65      1.80 o 
   2   5   6        4.15        4.47      1.78 o 
   3   5   6       39.92       38.56      2.27 o 
   4   5   6       54.29       53.58      3.15 o 
   5   5   6      153.55      154.72      5.42 o 
   6   5   6      109.33      122.19      5.48 o 
   7   5   6       14.42       12.79      2.66 o 
   8   5   6        2.14        3.60      2.46 o 
   9   5   6       57.22       62.49      4.43 o 
  10   5   6       87.38       72.23      4.43 o 
  11   5   6        0.23        2.18      1.86 o 
  12   5   6       71.74       79.44      6.00 o 
  -4   6   6       66.29       72.22      5.27 o 
  -3   6   6       61.63       70.07      5.38 o 
  -2   6   6       12.09       12.40      3.62 o 
  -1   6   6       42.99       56.06      5.02 o 
   0   6   6       43.48       42.16      6.53 o 
   1   6   6        0.11        0.89      2.38 o 
   2   6   6       44.65       44.27     10.15 o 
   3   6   6       14.06       10.26      2.12 o 
   4   6   6       15.33       12.14      2.10 o 
 -21   1   7       53.70       45.10      3.75 o 
 -20   1   7      123.93      125.14      6.78 o 
 -19   1   7       17.87       19.49      4.04 o 
 -18   1   7        2.80        2.26      3.01 o 
 -17   1   7      108.80      100.71      7.05 o 
 -16   1   7       14.41       24.28      3.98 o 
 -15   1   7      251.59      234.73      9.94 o 
 -14   1   7        0.61       -0.38      2.79 o 
 -13   1   7       48.83       52.11      4.58 o 
 -12   1   7       90.83      100.65      5.81 o 
 -11   1   7        9.48        9.32      2.98 o 
 -10   1   7       10.75        7.19      8.70 o 
  -9   1   7        8.14        8.36      8.51 o 
  -8   1   7      155.70      197.09     19.20 o 
  -7   1   7      421.01      464.68     27.96 o 
  -6   1   7     2144.44     2332.72     58.52 o 
  -5   1   7     3376.13     3435.67     60.14 o 
  -4   1   7      354.89      409.53     11.48 o 
  -3   1   7     1035.92      942.34     15.27 o 
  -2   1   7      438.00      415.95     10.86 o 
  -1   1   7      479.92      524.63     10.80 o 
   0   1   7      766.57      730.49     12.41 o 
   1   1   7      732.76      743.56     16.41 o 
   2   1   7     2830.78     2941.68     34.22 o 
   3   1   7      211.29      231.97     27.99 o 
   4   1   7     2570.39     2643.07     39.26 o 
   5   1   7     6015.90     6094.81     87.08 o 
   6   1   7       46.78       46.92      6.64 o 
   7   1   7        0.57        5.73      3.70 o 
   8   1   7        0.99        1.79      4.92 o 
   9   1   7      175.14      209.58     13.88 o 
  10   1   7        1.33        3.18      1.90 o 
  11   1   7       23.27       24.05      2.09 o 
  12   1   7       70.33       75.30      3.99 o 
  13   1   7        6.49       10.82      2.12 o 
  14   1   7      336.43      318.11      7.32 o 
  15   1   7      484.59      481.84     12.11 o 
  16   1   7       29.69       28.04      7.92 o 
  17   1   7      215.07      222.50     10.47 o 
  18   1   7        0.69       -1.71      1.71 o 
  19   1   7      133.89      123.62      3.90 o 
  20   1   7        3.64        0.20      1.30 o 
  21   1   7        2.78        3.02      1.12 o 
 -21   2   7       23.88       17.10      3.26 o 
 -20   2   7        1.59       -0.48      1.24 o 
 -19   2   7        0.46        0.91      2.05 o 
 -18   2   7       11.85        5.53      3.99 o 
 -17   2   7        6.10        3.62      3.69 o 
 -16   2   7      394.76      369.40     16.35 o 
 -15   2   7       40.71       34.07      6.75 o 
 -14   2   7      609.76      616.30     20.93 o 
 -13   2   7       35.56       40.23      3.27 o 
 -12   2   7       15.07       17.34      2.48 o 
 -11   2   7      292.27      268.90      6.94 o 
 -10   2   7        8.59        7.50      3.17 o 
  -9   2   7      168.33      183.74      6.91 o 
  -8   2   7        6.37       11.53      8.07 o 
  -7   2   7      289.35      243.12     23.13 o 
  -6   2   7      656.27      631.62     28.84 o 
  -5   2   7       36.82       29.79      5.14 o 
  -4   2   7        3.28       -2.96      2.96 o 
  -3   2   7        6.41       25.40      4.51 o 
  -2   2   7        2.65       -0.77      3.01 o 
  -1   2   7      605.88      628.87     17.76 o 
   0   2   7      553.75      596.42     17.40 o 
   1   2   7     3117.10     3300.42     40.94 o 
   2   2   7      345.70      364.87     18.52 o 
   3   2   7      763.53      700.43     25.61 o 
   4   2   7     3145.87     3034.02    166.27 o 
   5   2   7      288.75      287.67     20.24 o 
   6   2   7       82.66       66.13     10.75 o 
   7   2   7       44.52       51.13      3.04 o 
   8   2   7      193.52      176.85      4.05 o 
   9   2   7      129.15      141.90      4.36 o 
  10   2   7      639.20      590.05      9.29 o 
  11   2   7      592.60      612.36      9.85 o 
  12   2   7       57.77       62.36      3.73 o 
  13   2   7      102.16      119.38      4.36 o 
  14   2   7      203.24      200.73      6.35 o 
  15   2   7      139.75      141.89      8.59 o 
  16   2   7       45.19       44.27      5.48 o 
  17   2   7       64.53       67.59      4.61 o 
  18   2   7      114.88      108.86      4.76 o 
  19   2   7        6.51        6.51      2.10 o 
  20   2   7      103.99       99.97      5.74 o 
 -19   3   7        0.21       -1.83      1.83 o 
 -18   3   7      113.12      113.49      5.87 o 
 -17   3   7       88.67       84.44      4.35 o 
 -16   3   7       68.47       70.47      3.82 o 
 -15   3   7      211.00      220.30      5.75 o 
 -14   3   7       11.79        8.59      1.89 o 
 -13   3   7      434.14      476.11     12.11 o 
 -12   3   7      154.28      151.78      5.69 o 
 -11   3   7       11.13        9.25      2.05 o 
 -10   3   7       75.75       80.52      3.80 o 
  -9   3   7      117.93      119.00      3.61 o 
  -8   3   7       52.08       53.63      2.54 o 
  -7   3   7      108.14      112.67      3.90 o 
  -6   3   7      272.04      303.98      5.23 o 
  -5   3   7       16.82       28.35      1.98 o 
  -4   3   7      905.14      917.95     15.81 o 
  -3   3   7      257.81      268.74      5.41 o 
  -2   3   7       40.45       50.81      3.59 o 
  -1   3   7      117.70      121.42      3.57 o 
   0   3   7      661.16      705.29     11.70 o 
   1   3   7       15.41       13.76      1.54 o 
   2   3   7     1056.15     1111.16     14.22 o 
   3   3   7        0.41        4.00      1.08 o 
   4   3   7      851.37      898.13     21.90 o 
   5   3   7     1061.12     1032.34     11.26 o 
   6   3   7      200.04      203.87      4.71 o 
   7   3   7      507.30      523.47      7.08 o 
   8   3   7      223.35      242.16      5.35 o 
   9   3   7      362.36      337.74      7.84 o 
  10   3   7      529.09      510.86     23.05 o 
  11   3   7      130.64      141.95      4.99 o 
  12   3   7       75.51       63.93      4.14 o 
  13   3   7       66.46       66.65      4.84 o 
  14   3   7      236.85      236.85      6.80 o 
  15   3   7        7.68       11.93      2.94 o 
  16   3   7      381.04      410.15      9.59 o 
  17   3   7      177.04      179.94     13.56 o 
  18   3   7       16.20       17.88      3.56 o 
 -16   4   7        5.03        7.96      1.99 o 
 -15   4   7        0.13        2.92      1.69 o 
 -14   4   7      126.02      128.52      7.31 o 
 -13   4   7      250.86      235.33      8.57 o 
 -12   4   7      115.98      113.99      6.63 o 
 -11   4   7      386.66      369.62     14.28 o 
 -10   4   7       17.27       17.38      2.16 o 
  -9   4   7      233.41      250.68      9.89 o 
  -8   4   7       55.03       59.27      3.21 o 
  -7   4   7        9.95       11.83      2.05 o 
  -6   4   7       99.38      110.25      4.02 o 
  -5   4   7      245.44      251.43      5.76 o 
  -4   4   7       64.85       55.76      3.09 o 
  -3   4   7        1.00       -0.27      1.78 o 
  -2   4   7      681.54      705.11     13.67 o 
  -1   4   7       60.60       48.17      2.44 o 
   0   4   7     1318.93     1401.87     19.48 o 
   1   4   7     1228.88     1189.89      9.95 o 
   2   4   7      123.77      129.03      3.37 o 
   3   4   7      534.53      543.71      6.42 o 
   4   4   7        2.35        2.26      1.28 o 
   5   4   7       39.37       36.00      2.40 o 
   6   4   7      524.23      520.79      9.06 o 
   7   4   7      159.80      160.10      4.29 o 
   8   4   7      841.00      869.42     11.75 o 
   9   4   7      259.71      265.58      6.70 o 
  10   4   7        4.93        8.36      1.80 o 
  11   4   7      271.00      224.29      7.67 o 
  12   4   7      306.97      259.16      9.39 o 
  13   4   7      122.84      109.20      7.04 o 
  14   4   7        3.41        3.47      1.82 o 
  15   4   7      157.77      154.55      5.40 o 
 -12   5   7       16.05       16.45      2.64 o 
 -11   5   7       36.07       32.09      2.28 o 
 -10   5   7      344.31      337.00      7.23 o 
  -9   5   7      121.17      108.33      4.72 o 
  -8   5   7        9.52        8.88      3.10 o 
  -7   5   7      144.52      144.10      4.04 o 
  -6   5   7      104.81      102.23      3.61 o 
  -5   5   7       10.73       10.76      1.84 o 
  -4   5   7       41.32       46.29      2.73 o 
  -3   5   7      132.96      134.52      3.86 o 
  -2   5   7        0.05        3.89      1.92 o 
  -1   5   7      364.33      399.17     13.36 o 
   0   5   7       44.06       45.32      3.23 o 
   1   5   7       14.96       15.36      2.06 o 
   2   5   7       87.23       88.25      4.71 o 
   3   5   7       66.23       66.40      4.46 o 
   4   5   7       54.23       64.87      3.03 o 
   5   5   7      120.84      111.77      4.59 o 
   6   5   7       17.59       20.94      2.13 o 
   7   5   7      177.70      159.37      6.20 o 
   8   5   7      101.63       98.70      5.19 o 
   9   5   7       63.33       57.14      4.04 o 
  10   5   7      285.78      285.38     11.78 o 
  11   5   7       22.43       25.08      4.26 o 
  12   5   7       24.12       18.85      3.66 o 
  -3   6   7       47.10       49.48      4.41 o 
  -2   6   7       40.21       44.02      4.40 o 
  -1   6   7        0.76        1.75      3.09 o 
   0   6   7       40.63       45.40      4.58 o 
   1   6   7        6.94        7.79      3.42 o 
   2   6   7        6.69        8.16      3.20 o 
 -22   0   8        0.84       -2.60      2.60 o 
 -21   0   8       59.15       72.83      6.80 o 
 -20   0   8       89.20       67.77      7.77 o 
 -19   0   8      653.57      649.44     22.04 o 
 -18   0   8      181.68      186.01     13.10 o 
 -17   0   8      754.98      748.58     25.23 o 
 -16   0   8     2494.14     2590.37     46.20 o 
 -15   0   8      614.31      666.35     23.37 o 
 -14   0   8      126.07      132.05     10.82 o 
 -13   0   8      267.21      251.51     13.59 o 
 -12   0   8      655.48      691.33     21.38 o 
 -11   0   8      613.79      634.32     22.22 o 
 -10   0   8      293.41      283.84     13.55 o 
  -9   0   8     4661.51     4872.76     85.71 o 
  -8   0   8     1858.23     1851.77     50.92 o 
  -7   0   8     4926.14     5288.27     82.84 o 
  -6   0   8       69.39       67.87     10.06 o 
  -5   0   8       59.18       39.41      4.76 o 
  -4   0   8       37.65       55.82      5.43 o 
  -3   0   8      301.69      321.95      9.69 o 
  -2   0   8     8378.57     9148.05    193.05 o 
  -1   0   8     1730.53     1882.07     63.01 o 
   0   0   8      249.16      216.75     14.31 o 
   1   0   8     1176.42     1096.82     32.29 o 
   2   0   8     3311.90     3144.51     57.18 o 
   3   0   8      150.25      162.77     14.16 o 
   4   0   8     1867.37     1903.19     48.51 o 
   5   0   8     1637.96     1683.24     47.71 o 
   6   0   8      266.24      198.78     17.41 o 
   7   0   8     5341.48     5535.06     94.47 o 
   8   0   8     2994.40     3128.75     73.93 o 
   9   0   8     1253.93     1312.58     50.32 o 
  10   0   8      589.80      641.59     16.74 o 
  11   0   8     2537.91     2521.08     25.76 o 
  12   0   8        6.55        7.36      2.63 o 
  13   0   8     2388.20     2392.67     29.24 o 
  14   0   8      112.38      123.20      7.46 o 
  15   0   8      438.08      436.25     13.47 o 
  16   0   8      107.38      132.10     12.91 o 
  17   0   8        1.04       -2.94      5.21 o 
  18   0   8      347.74      360.11     12.22 o 
  19   0   8      453.85      457.38     10.31 o 
  20   0   8       31.25       27.44      2.85 o 
  21   0   8        4.38        2.53      1.77 o 
 -21   1   8       48.26       51.70      3.13 o 
 -20   1   8      257.41      260.49      8.97 o 
 -19   1   8       96.90      101.69      6.40 o 
 -18   1   8       56.00       53.64      5.30 o 
 -17   1   8       17.38       12.78      4.36 o 
 -16   1   8       63.49       79.08      6.48 o 
 -15   1   8       18.78       16.79      3.73 o 
 -14   1   8      921.05      968.66     19.11 o 
 -13   1   8        5.51        8.62      2.99 o 
 -12   1   8      711.16      708.02     14.40 o 
 -11   1   8     1781.30     1854.98     22.06 o 
 -10   1   8     1637.08     1701.85     27.28 o 
  -9   1   8      468.68      454.86     30.36 o 
  -8   1   8     2108.05     2203.86     64.13 o 
  -7   1   8      317.91      347.63     24.90 o 
  -6   1   8       83.83       77.64     11.97 o 
  -5   1   8        2.63       12.13      5.15 o 
  -4   1   8       41.78       31.41      9.01 o 
  -3   1   8     3984.84     4006.64     66.25 o 
  -2   1   8      862.37      848.76     16.67 o 
  -1   1   8     3466.81     3851.37     59.31 o 
   0   1   8      316.27      285.80      8.11 o 
   1   1   8       66.18      111.29      7.35 o 
   2   1   8      461.22      458.42     14.75 o 
   3   1   8        2.24        3.29      3.08 o 
   4   1   8      977.21     1054.29     26.43 o 
   5   1   8        1.52        2.04      3.18 o 
   6   1   8     5517.61     5793.26     66.69 o 
   7   1   8     1295.64     1312.52     33.24 o 
   8   1   8      127.46      135.13     11.49 o 
   9   1   8     1791.90     1833.73     17.69 o 
  10   1   8       52.74       47.15      2.57 o 
  11   1   8      421.79      411.45      7.23 o 
  12   1   8       22.26       19.75      2.08 o 
  13   1   8        0.15       -2.13      2.13 o 
  14   1   8      260.63      263.85      6.75 o 
  15   1   8      491.70      525.66     10.73 o 
  16   1   8      146.11      176.33     15.10 o 
  17   1   8       80.68       85.35      6.93 o 
  18   1   8      235.72      238.42      6.96 o 
  19   1   8        0.31       -0.97      1.44 o 
  20   1   8       23.67       26.76      1.81 o 
  21   1   8        8.60       11.45      4.23 o 
 -20   2   8        8.38        7.72      1.47 o 
 -19   2   8        0.35        0.80      3.03 o 
 -18   2   8        0.29       -2.98      4.30 o 
 -17   2   8       46.88       49.13      5.04 o 
 -16   2   8        0.21       -3.24      3.24 o 
 -15   2   8        6.67        4.78      2.90 o 
 -14   2   8      108.23      110.25      6.58 o 
 -13   2   8       48.15       48.49      7.14 o 
 -12   2   8      610.57      618.54     13.33 o 
 -11   2   8       95.50      108.69      5.58 o 
 -10   2   8      205.53      202.24      9.19 o 
  -9   2   8      161.55      196.41      5.87 o 
  -8   2   8      186.63      200.31      5.98 o 
  -7   2   8     1124.40     1146.03     24.10 o 
  -6   2   8      922.55      873.79     31.88 o 
  -5   2   8      512.90      503.81     23.69 o 
  -4   2   8     2305.79     2252.65     49.03 o 
  -3   2   8     1640.26     1680.61     40.10 o 
  -2   2   8      925.19      918.01     29.09 o 
  -1   2   8      130.97      130.82     11.47 o 
   0   2   8      437.83      378.08     17.93 o 
   1   2   8      567.12      530.11     17.30 o 
   2   2   8      668.53      657.87     20.38 o 
   3   2   8       27.50       36.62      7.71 o 
   4   2   8      191.97      154.81     16.88 o 
   5   2   8       12.60       12.64      4.45 o 
   6   2   8       53.17       50.45      2.89 o 
   7   2   8       71.22       75.54      2.65 o 
   8   2   8        0.88        1.76      1.77 o 
   9   2   8       19.85       20.54      1.74 o 
  10   2   8       69.43       61.06      3.30 o 
  11   2   8      413.32      392.13      8.85 o 
  12   2   8      394.18      409.61     10.63 o 
  13   2   8       29.23       31.36      3.13 o 
  14   2   8      303.17      294.95      6.54 o 
  15   2   8       37.02       55.78      5.83 o 
  16   2   8       33.62       28.59      4.61 o 
  17   2   8        3.24        0.08      2.71 o 
  18   2   8        9.86        9.59      1.93 o 
  19   2   8       23.52       23.96      2.01 o 
  20   2   8       72.67       78.84      6.94 o 
 -19   3   8        8.32        7.07      2.66 o 
 -18   3   8       51.43       47.43      3.34 o 
 -17   3   8        0.57        3.14      1.83 o 
 -16   3   8       13.30       11.88      2.38 o 
 -15   3   8        4.33        3.10      1.68 o 
 -14   3   8       43.41       43.94      2.95 o 
 -13   3   8        2.54       -0.28      1.84 o 
 -12   3   8        8.35        6.58      1.84 o 
 -11   3   8       30.17       32.45      2.67 o 
 -10   3   8      393.27      400.08      7.87 o 
  -9   3   8       74.58       75.79      3.08 o 
  -8   3   8      199.33      180.50      4.33 o 
  -7   3   8      208.72      216.61      6.24 o 
  -6   3   8       46.89       46.40      2.54 o 
  -5   3   8      216.32      242.25      6.40 o 
  -4   3   8      286.53      308.81      6.13 o 
  -3   3   8        8.61        6.38      1.55 o 
  -2   3   8      312.94      331.23      5.84 o 
  -1   3   8       36.99       47.39      2.03 o 
   0   3   8      212.98      229.32      3.82 o 
   1   3   8      129.65      116.10      3.10 o 
   2   3   8      402.34      396.32      6.10 o 
   3   3   8       78.42       83.22      2.54 o 
   4   3   8        1.56        1.93      1.81 o 
   5   3   8       35.85       34.30      2.32 o 
   6   3   8       97.33      108.30      3.31 o 
   7   3   8      131.97      122.02      3.56 o 
   8   3   8      412.70      435.64      7.29 o 
   9   3   8        1.87        1.86      1.45 o 
  10   3   8       28.94       25.29      2.57 o 
  11   3   8      382.34      359.09     14.07 o 
  12   3   8        9.02       11.59      2.42 o 
  13   3   8       32.44       33.69      3.29 o 
  14   3   8        3.45        0.12      2.15 o 
  15   3   8       46.50       41.46      2.96 o 
  16   3   8       12.61       13.40      2.38 o 
  17   3   8        4.74        7.68      3.32 o 
  18   3   8        7.30        6.17      3.85 o 
 -16   4   8       13.19       16.05      3.38 o 
 -15   4   8       78.84       80.40      4.38 o 
 -14   4   8        4.81        1.46      1.68 o 
 -13   4   8      129.21      122.24      4.10 o 
 -12   4   8      181.79      160.20      5.15 o 
 -11   4   8        3.76        3.09      1.78 o 
 -10   4   8      234.86      234.77      7.34 o 
  -9   4   8      298.57      265.80      7.22 o 
  -8   4   8        3.14        0.29      1.76 o 
  -7   4   8      430.26      386.42      7.07 o 
  -6   4   8       56.72       63.22      3.27 o 
  -5   4   8       78.36       85.13      3.62 o 
  -4   4   8       13.83       13.17      2.16 o 
  -3   4   8       26.74       18.84      2.24 o 
  -2   4   8      981.09     1026.91     20.55 o 
  -1   4   8       93.71       96.47      3.81 o 
   0   4   8      783.20      825.08      9.93 o 
   1   4   8       88.24       97.23      3.27 o 
   2   4   8        0.46        3.76      1.57 o 
   3   4   8      135.72      140.80      4.34 o 
   4   4   8        2.58        4.29      1.76 o 
   5   4   8       86.86      100.57      3.62 o 
   6   4   8      127.90      125.09      4.24 o 
   7   4   8        1.34        4.24      1.86 o 
   8   4   8       31.65       36.81      2.92 o 
   9   4   8      150.80      142.02      5.95 o 
  10   4   8       51.24       46.61      3.53 o 
  11   4   8       43.91       39.32      3.85 o 
  12   4   8        6.26        9.59      3.48 o 
  13   4   8       37.90       42.70      3.70 o 
  14   4   8       30.54       22.21      2.72 o 
  15   4   8       32.70       34.32      3.44 o 
 -12   5   8       18.27       16.78      2.58 o 
 -11   5   8      101.77       89.58      4.48 o 
 -10   5   8      148.00      131.60      7.07 o 
  -9   5   8       22.96       19.73      2.62 o 
  -8   5   8      127.88      120.09      4.91 o 
  -7   5   8        0.23        0.29      1.27 o 
  -6   5   8       59.02       63.48      6.32 o 
  -5   5   8      114.20      118.27      5.16 o 
  -4   5   8       16.29       17.53      1.84 o 
  -3   5   8       13.48       14.94      1.88 o 
  -2   5   8       13.38       13.91      2.44 o 
  -1   5   8      257.32      241.15     19.29 o 
   0   5   8       35.79       36.19      4.69 o 
   1   5   8      310.43      300.12     10.42 o 
   2   5   8       30.85       31.88      3.44 o 
   3   5   8       84.85       97.54      4.89 o 
   4   5   8        5.46        2.31      2.12 o 
   5   5   8       90.70       91.24      5.33 o 
   6   5   8       83.65       91.22      5.64 o 
   7   5   8      138.84      132.56     16.36 o 
   8   5   8        3.60        3.69      3.19 o 
   9   5   8      155.80      163.42      9.34 o 
  10   5   8       57.09       57.74      5.80 o 
  11   5   8       38.16       46.51      4.66 o 
 -21   1   9       24.10       27.98      3.37 o 
 -20   1   9       57.56       61.35      3.47 o 
 -19   1   9        0.14       -1.12      2.39 o 
 -18   1   9        3.14       -3.06      3.06 o 
 -17   1   9       20.22       15.77      3.91 o 
 -16   1   9       42.34       32.00      4.95 o 
 -15   1   9       13.46       11.57      3.15 o 
 -14   1   9      555.80      516.94     14.39 o 
 -13   1   9      347.37      374.36     11.97 o 
 -12   1   9        4.72        0.90      3.09 o 
 -11   1   9     1390.24     1325.73     19.32 o 
 -10   1   9      234.64      203.85      7.60 o 
  -9   1   9       55.99       72.54      4.54 o 
  -8   1   9      933.43      977.18     43.96 o 
  -7   1   9      666.51      598.59     24.11 o 
  -6   1   9      398.01      342.81     17.64 o 
  -5   1   9     1184.01     1289.21     43.31 o 
  -4   1   9       52.34       78.57      8.90 o 
  -3   1   9      635.62      692.44     22.82 o 
  -2   1   9       24.32       22.08      3.30 o 
  -1   1   9        1.50       -0.31      3.23 o 
   0   1   9       94.10      104.18      7.07 o 
   1   1   9     2839.99     2874.36     36.84 o 
   2   1   9     2842.04     2704.78     93.66 o 
   3   1   9      919.32      992.79     26.06 o 
   4   1   9       59.08       74.55     18.20 o 
   5   1   9     1190.62     1223.89     35.47 o 
   6   1   9       77.26       62.15      7.82 o 
   7   1   9       88.47       91.19      9.99 o 
   8   1   9       94.24       93.01      3.73 o 
   9   1   9       14.83        8.80      1.59 o 
  10   1   9       54.44       54.99      3.64 o 
  11   1   9       69.32       67.67      3.35 o 
  12   1   9      104.90      118.65      5.92 o 
  13   1   9      422.56      426.73      8.36 o 
  14   1   9        1.90        0.25      2.14 o 
  15   1   9        6.02        0.38      2.52 o 
  16   1   9      273.63      314.98     19.49 o 
  17   1   9       25.73       27.42      4.68 o 
  18   1   9       30.13       32.06      3.62 o 
  19   1   9        4.15        1.23      1.34 o 
  20   1   9        0.03       -1.14      1.14 o 
 -20   2   9        5.99        6.90      1.57 o 
 -19   2   9       11.53       11.12      1.53 o 
 -18   2   9       53.75       49.86      4.99 o 
 -17   2   9       95.02       92.76      8.33 o 
 -16   2   9        0.74       -3.14      3.14 o 
 -15   2   9       92.84       65.55      4.41 o 
 -14   2   9      221.32      218.14      7.63 o 
 -13   2   9       10.88        8.63      1.88 o 
 -12   2   9      128.14      113.93      5.30 o 
 -11   2   9      159.01      159.46      6.03 o 
 -10   2   9        9.51       12.43      2.28 o 
  -9   2   9        5.91        7.56      3.56 o 
  -8   2   9       85.75       74.95      4.35 o 
  -7   2   9      290.64      311.04     10.63 o 
  -6   2   9      392.97      372.15      9.92 o 
  -5   2   9     1763.18     1815.60     56.05 o 
  -4   2   9        6.92        5.97      5.36 o 
  -3   2   9      537.19      515.23     23.27 o 
  -2   2   9      110.91       91.66     10.52 o 
  -1   2   9      384.37      443.31     21.36 o 
   0   2   9      383.87      382.99     19.60 o 
   1   2   9      138.09      140.10     13.11 o 
   2   2   9     2680.95     2716.00     54.17 o 
   3   2   9       65.31       47.49      9.21 o 
   4   2   9        4.25        4.22      5.38 o 
   5   2   9      255.72      230.10      5.79 o 
   6   2   9     2964.02     3008.82     18.49 o 
   7   2   9       42.82       40.41      2.35 o 
   8   2   9        3.70       -0.66      2.14 o 
   9   2   9      375.78      376.67      6.08 o 
  10   2   9      571.15      593.15     12.29 o 
  11   2   9       29.43       31.55      3.00 o 
  12   2   9       10.38        7.06      2.79 o 
  13   2   9       74.33       68.99      4.01 o 
  14   2   9       56.11       61.11      3.24 o 
  15   2   9       14.83       19.47      3.82 o 
  16   2   9        4.22        3.62      2.74 o 
  17   2   9      222.90      227.37      6.50 o 
  18   2   9       32.20       36.62      2.84 o 
  19   2   9        3.45       -1.58      4.91 o 
 -18   3   9       49.49       46.23      2.88 o 
 -17   3   9        9.73       13.34      2.00 o 
 -16   3   9       49.55       47.85      3.63 o 
 -15   3   9        0.70       -0.55      1.47 o 
 -14   3   9        3.13        2.42      1.81 o 
 -13   3   9       38.91       37.62      3.21 o 
 -12   3   9       81.00       73.18      4.14 o 
 -11   3   9       15.22       14.36      2.67 o 
 -10   3   9      327.31      339.95      8.19 o 
  -9   3   9      230.74      223.06      6.71 o 
  -8   3   9        0.92        2.49      2.07 o 
  -7   3   9      171.94      165.05      5.85 o 
  -6   3   9      748.33      740.56     11.82 o 
  -5   3   9       27.16       33.45      2.32 o 
  -4   3   9      392.64      421.88      7.74 o 
  -3   3   9      393.84      395.83      6.26 o 
  -2   3   9      315.74      324.99      5.76 o 
  -1   3   9     2194.75     2238.75     14.01 o 
   0   3   9       31.56       35.05      1.91 o 
   1   3   9      708.57      724.66      7.43 o 
   2   3   9      169.91      170.98      4.38 o 
   3   3   9       78.66       82.67      3.18 o 
   4   3   9      479.55      492.89     11.37 o 
   5   3   9      359.11      369.08      5.85 o 
   6   3   9        2.88        3.71      1.73 o 
   7   3   9       93.30       88.82      3.16 o 
   8   3   9      100.10      102.18      3.40 o 
   9   3   9       33.17       30.02      3.07 o 
  10   3   9      394.57      414.34     10.87 o 
  11   3   9      234.29      228.87      6.41 o 
  12   3   9      100.88       93.20      4.79 o 
  13   3   9       29.22       37.62      3.34 o 
  14   3   9       32.74       37.93      3.06 o 
  15   3   9        3.26        5.36      1.79 o 
  16   3   9      213.00      218.70     10.64 o 
  17   3   9       48.94       44.11      4.44 o 
 -15   4   9      144.00      157.18      8.71 o 
 -14   4   9       69.17       63.97      3.48 o 
 -13   4   9       10.35       12.53      2.14 o 
 -12   4   9       19.14       18.26      2.83 o 
 -11   4   9        1.41        4.82      2.34 o 
 -10   4   9       14.10       19.43      3.11 o 
  -9   4   9      341.82      359.05     12.44 o 
  -8   4   9      136.04      126.41      6.09 o 
  -7   4   9        1.04        0.89      2.24 o 
  -6   4   9       46.63       51.90      3.43 o 
  -5   4   9      421.63      437.08      8.45 o 
  -4   4   9        5.60        4.47      2.29 o 
  -3   4   9      475.28      492.65      7.66 o 
  -2   4   9      319.51      310.83      6.25 o 
  -1   4   9      134.94      146.93      4.45 o 
   0   4   9      244.00      255.61      6.54 o 
   1   4   9       91.92       92.89      3.66 o 
   2   4   9      151.73      156.54      4.50 o 
   3   4   9      651.64      644.52      9.87 o 
   4   4   9      287.06      274.12      5.80 o 
   5   4   9      118.70      121.40      3.82 o 
   6   4   9       54.46       60.93      3.21 o 
   7   4   9       16.24       13.53      1.94 o 
   8   4   9       94.31       91.83      3.98 o 
   9   4   9       93.12       91.25      4.51 o 
  10   4   9        4.43        5.04      2.08 o 
  11   4   9       32.27       42.46      3.95 o 
  12   4   9       62.19       60.51      5.33 o 
  13   4   9       86.11       67.67      7.83 o 
  14   4   9        0.65        3.94      2.28 o 
  15   4   9      105.79      105.98      8.89 o 
 -11   5   9        1.23       -0.10      2.75 o 
 -10   5   9       47.82       36.82      5.56 o 
  -9   5   9       79.30       73.07      3.70 o 
  -8   5   9       40.03       41.11      3.20 o 
  -7   5   9        0.47       -0.75      1.98 o 
  -6   5   9       88.57       85.12      4.34 o 
  -5   5   9        2.41        1.83      1.63 o 
  -4   5   9       76.31       72.35      6.82 o 
  -3   5   9       45.06       43.08      4.70 o 
  -2   5   9       32.88       38.20      4.02 o 
  -1   5   9      111.72      111.52      5.82 o 
   0   5   9       92.67       95.14      4.93 o 
   1   5   9        8.07        9.67      2.80 o 
   2   5   9       56.90       63.19      4.09 o 
   3   5   9       14.62       14.45      2.68 o 
   4   5   9       23.65       28.18      3.05 o 
   5   5   9       37.30       29.53      3.66 o 
   6   5   9        1.16       -0.23      2.37 o 
   7   5   9       43.69       37.61      4.04 o 
   8   5   9       13.33       13.43      3.64 o 
   9   5   9       20.16       18.96      3.81 o 
  10   5   9       27.50       28.62      4.11 o 
 -21   0  10       28.03       29.59      4.52 o 
 -20   0  10       22.91       25.42      4.76 o 
 -19   0  10      175.94      155.06     10.87 o 
 -18   0  10      236.22      239.73     14.28 o 
 -17   0  10      201.56      220.88     14.26 o 
 -16   0  10       17.81       31.29      7.43 o 
 -15   0  10     1058.22     1149.58     31.33 o 
 -14   0  10       25.71       31.85      6.70 o 
 -13   0  10      115.18      115.65     10.37 o 
 -12   0  10      162.98      168.80     11.69 o 
 -11   0  10       25.62       25.88      5.63 o 
 -10   0  10     2977.90     3008.01    115.83 o 
  -9   0  10       75.46       63.04      5.94 o 
  -8   0  10        6.17        6.63      6.07 o 
  -7   0  10     1166.01     1158.43     42.86 o 
  -6   0  10     6014.84     6765.26    133.96 o 
  -5   0  10     3272.62     3751.02     66.47 o 
  -4   0  10       83.23       58.53      8.42 o 
  -3   0  10      778.11      751.10     28.48 o 
  -2   0  10      101.40       66.65      8.65 o 
  -1   0  10       15.00       -0.02      2.43 o 
   0   0  10       31.52       21.89      5.70 o 
   1   0  10       62.17       46.56      8.74 o 
   2   0  10      496.19      440.73     24.57 o 
   3   0  10      574.51      568.74     29.02 o 
   4   0  10       23.83       30.61      7.77 o 
   5   0  10     1092.97     1116.32     43.32 o 
   6   0  10      290.48      271.48     23.30 o 
   7   0  10     8786.12     8938.98    131.71 o 
   8   0  10     6018.90     6073.72     38.76 o 
   9   0  10        0.19        1.50      3.15 o 
  10   0  10     2426.55     2340.43     34.13 o 
  11   0  10       57.80       62.97      5.28 o 
  12   0  10      111.24       99.83      6.82 o 
  13   0  10       11.85        1.15      5.77 o 
  14   0  10      475.46      477.21     14.04 o 
  15   0  10      752.83      772.50     16.12 o 
  16   0  10      208.89      222.19      8.29 o 
  17   0  10        8.68       16.25      5.87 o 
  18   0  10       41.55       36.97      7.22 o 
  19   0  10      112.43      102.40      4.81 o 
  20   0  10       66.71       63.42      3.41 o 
 -20   1  10       40.20       44.92      3.91 o 
 -19   1  10       50.93       47.57      4.54 o 
 -18   1  10        0.41       -2.94      2.94 o 
 -17   1  10      131.74      139.45      7.72 o 
 -16   1  10       28.49       17.65      4.40 o 
 -15   1  10      248.07      256.32     10.72 o 
 -14   1  10      295.88      299.39     13.24 o 
 -13   1  10      259.61      259.32     10.45 o 
 -12   1  10      174.44      169.20      8.23 o 
 -11   1  10      929.07      968.41     17.17 o 
 -10   1  10      835.18      850.40     15.61 o 
  -9   1  10      112.75      119.12      4.59 o 
  -8   1  10      520.33      546.04     11.58 o 
  -7   1  10       36.39       38.51      6.87 o 
  -6   1  10      382.26      361.44     18.43 o 
  -5   1  10      628.79      535.25     28.92 o 
  -4   1  10      113.33      114.52     10.80 o 
  -3   1  10        5.51        7.69      4.76 o 
  -2   1  10       50.66       38.99      4.98 o 
  -1   1  10      842.63      799.64     21.77 o 
   0   1  10       56.17       26.72      5.67 o 
   1   1  10      112.45      107.55      8.31 o 
   2   1  10      568.00      553.59     19.83 o 
   3   1  10     1189.96     1150.55     29.56 o 
   4   1  10       17.70       14.31      5.54 o 
   5   1  10        5.54        1.70      3.59 o 
   6   1  10      730.65      674.18     25.19 o 
   7   1  10      219.86      229.69      5.60 o 
   8   1  10       88.23       87.27      3.32 o 
   9   1  10        7.69        3.31      2.04 o 
  10   1  10      314.58      322.90      8.19 o 
  11   1  10      265.85      287.34      6.91 o 
  12   1  10     1847.34     1895.46     23.70 o 
  13   1  10      128.03      128.19      4.98 o 
  14   1  10      229.49      215.08      6.17 o 
  15   1  10      350.69      352.11      8.86 o 
  16   1  10       15.73       13.84      4.66 o 
  17   1  10        4.36        6.23      3.02 o 
  18   1  10       25.26       28.68      3.52 o 
  19   1  10       25.26       23.49      1.81 o 
  20   1  10        8.91        5.60      1.63 o 
 -19   2  10       32.70       40.39      2.27 o 
 -18   2  10        2.91        5.94      1.56 o 
 -17   2  10       21.52       22.71      4.71 o 
 -16   2  10       30.54       31.71      3.85 o 
 -15   2  10      222.51      253.15      7.77 o 
 -14   2  10       47.04       49.28      4.05 o 
 -13   2  10       47.39       45.33      3.27 o 
 -12   2  10        1.60        0.51      1.77 o 
 -11   2  10      236.85      235.46      7.24 o 
 -10   2  10      374.38      411.88     10.02 o 
  -9   2  10      189.02      211.90     10.75 o 
  -8   2  10       65.73       73.44      3.77 o 
  -7   2  10     1267.77     1314.81     25.69 o 
  -6   2  10        3.58        7.25      1.87 o 
  -5   2  10       32.92       35.81      2.74 o 
  -4   2  10      556.12      591.23      9.94 o 
  -3   2  10       31.51       33.87      3.02 o 
  -2   2  10     1508.85     1515.01     40.85 o 
  -1   2  10      211.09      204.45     15.52 o 
   0   2  10       73.74       57.61     10.06 o 
   1   2  10      586.39      514.94     24.45 o 
   2   2  10       10.10        6.67      3.21 o 
   3   2  10        3.83        2.60      1.74 o 
   4   2  10       16.07       21.86      2.77 o 
   5   2  10       12.60       16.56      2.17 o 
   6   2  10        7.94        7.65      1.59 o 
   7   2  10      190.55      198.80      4.93 o 
   8   2  10      119.20       97.27      4.15 o 
   9   2  10       31.41       44.80      2.78 o 
  10   2  10      272.79      285.75      7.24 o 
  11   2  10       79.54       71.85      4.09 o 
  12   2  10        3.70       -1.58      2.53 o 
  13   2  10       43.86       40.82      3.36 o 
  14   2  10       34.43       25.79      2.40 o 
  15   2  10        8.63       13.70      2.63 o 
  16   2  10      100.60       99.31      6.60 o 
  17   2  10      125.09      118.22      4.56 o 
  18   2  10       19.31       15.24      2.21 o 
  19   2  10      135.48      137.86      9.55 o 
 -18   3  10        0.19        2.55      2.25 o 
 -17   3  10        0.13        3.38      1.99 o 
 -16   3  10        0.19        2.67      1.57 o 
 -15   3  10        0.44       -0.30      1.87 o 
 -14   3  10        0.15       -0.37      1.78 o 
 -13   3  10        4.64        5.54      1.96 o 
 -12   3  10       32.50       27.19      2.92 o 
 -11   3  10       61.83       55.77      3.83 o 
 -10   3  10       26.68       26.66      2.95 o 
  -9   3  10       81.13       81.17      4.32 o 
  -8   3  10       74.49       78.59      4.26 o 
  -7   3  10       82.24       91.28      4.45 o 
  -6   3  10      289.03      321.82      7.13 o 
  -5   3  10      138.49      130.88      5.37 o 
  -4   3  10      776.03      786.55     12.19 o 
  -3   3  10       60.70       65.05      3.61 o 
  -2   3  10      228.00      220.20      5.14 o 
  -1   3  10       78.99       79.87      3.27 o 
   0   3  10      727.78      742.83      8.76 o 
   1   3  10       11.18        5.54      1.83 o 
   2   3  10      237.38      234.00      7.74 o 
   3   3  10       69.76       65.12      3.92 o 
   4   3  10      783.29      737.04     13.59 o 
   5   3  10      726.63      681.80     13.55 o 
   6   3  10       30.08       33.36      2.54 o 
   7   3  10      240.17      243.04      5.77 o 
   8   3  10        3.82       -0.07      1.59 o 
   9   3  10       13.95        6.88      2.67 o 
  10   3  10        7.78        5.34      2.53 o 
  11   3  10       89.53       74.13      4.47 o 
  12   3  10       45.05       41.75      3.56 o 
  13   3  10      190.25      170.66      5.79 o 
  14   3  10       36.37       30.06      4.45 o 
  15   3  10        0.08        1.54      1.52 o 
  16   3  10       23.13       27.16      2.62 o 
  17   3  10       27.49       33.73      6.17 o 
 -15   4  10        0.55       -0.21      2.05 o 
 -14   4  10       41.30       38.28      3.43 o 
 -13   4  10        2.52        4.44      3.02 o 
 -12   4  10       62.65       56.87      3.92 o 
 -11   4  10       56.33       48.91      3.80 o 
 -10   4  10      190.67      182.39     10.54 o 
  -9   4  10      426.16      414.22     10.18 o 
  -8   4  10       26.35       31.47      3.67 o 
  -7   4  10        3.07        5.45      2.72 o 
  -6   4  10       20.33       16.76      3.08 o 
  -5   4  10        0.25        1.39      2.83 o 
  -4   4  10        9.26       10.14      2.13 o 
  -3   4  10      148.51      151.94      4.93 o 
  -2   4  10       41.39       39.45      3.27 o 
  -1   4  10       43.10       42.67      4.03 o 
   0   4  10        7.71       11.44      2.30 o 
   1   4  10      113.10      116.18      3.95 o 
   2   4  10       20.40       19.38      2.70 o 
   3   4  10       10.57        8.82      1.86 o 
   4   4  10        0.75        2.08      1.74 o 
   5   4  10       42.47       30.77      2.27 o 
   6   4  10       98.87       84.31      3.89 o 
   7   4  10        0.13        0.46      1.57 o 
   8   4  10        0.84       -0.06      1.90 o 
   9   4  10       45.60       40.53      3.31 o 
  10   4  10        6.16        9.96      2.32 o 
  11   4  10      331.54      347.83     11.21 o 
  12   4  10      127.26      114.19     11.09 o 
  13   4  10       51.63       55.69      6.54 o 
  14   4  10       94.57       91.19      4.85 o 
 -10   5  10       17.29       14.93      2.39 o 
  -9   5  10       16.91       13.88      2.53 o 
  -8   5  10       18.49       13.46      2.75 o 
  -7   5  10        1.03        2.66      1.29 o 
  -6   5  10       10.12        5.11      2.53 o 
  -5   5  10       92.01       89.85      6.84 o 
  -4   5  10       86.04       84.07      6.85 o 
  -3   5  10      115.03      118.09      5.91 o 
  -2   5  10       86.49       87.73      5.54 o 
  -1   5  10       10.92        7.44      3.59 o 
   0   5  10       15.32       23.01      3.11 o 
   1   5  10       41.93       42.88      4.33 o 
   2   5  10      110.10      100.94      6.15 o 
   3   5  10       60.39       60.73      3.87 o 
   4   5  10      115.83      125.60      9.09 o 
   5   5  10       35.60       37.63      4.05 o 
   6   5  10      258.98      243.81     25.72 o 
   7   5  10       37.17       36.92      5.48 o 
   8   5  10       62.41       60.00      5.29 o 
   9   5  10      184.69      169.42      8.29 o 
 -20   1  11        0.75       -2.62      5.77 o 
 -19   1  11       42.58       48.89      3.33 o 
 -18   1  11        4.30        3.88      2.66 o 
 -17   1  11       97.68       85.44      6.14 o 
 -16   1  11      197.57      188.07      9.05 o 
 -15   1  11       69.82       70.28      6.03 o 
 -14   1  11     1052.11     1065.16     20.94 o 
 -13   1  11      805.57      809.30     18.16 o 
 -12   1  11       51.59       55.33      6.09 o 
 -11   1  11      646.63      638.41     14.40 o 
 -10   1  11      534.00      520.23     12.69 o 
  -9   1  11        8.74        9.37      2.87 o 
  -8   1  11      443.16      465.17     11.26 o 
  -7   1  11       10.28       14.47      1.92 o 
  -6   1  11      133.17      143.93      6.46 o 
  -5   1  11       22.15       15.06      6.90 o 
  -4   1  11        2.97        5.60      8.19 o 
  -3   1  11       65.01       65.40      6.78 o 
  -2   1  11       10.79        9.82      8.34 o 
  -1   1  11      164.48      201.59     10.44 o 
   0   1  11      830.69      848.29     23.66 o 
   1   1  11      264.77      245.59     14.72 o 
   2   1  11        4.44        3.79      3.51 o 
   3   1  11        3.23        0.80      2.07 o 
   4   1  11      507.83      491.34     21.43 o 
   5   1  11       10.28       13.72      2.15 o 
   6   1  11      492.69      512.86      7.28 o 
   7   1  11        0.60        0.70      1.15 o 
   8   1  11      121.72      134.17      3.90 o 
   9   1  11        3.48        4.60      1.67 o 
  10   1  11     1283.95     1326.90     19.23 o 
  11   1  11        4.71        3.52      2.22 o 
  12   1  11      250.82      266.88      6.74 o 
  13   1  11       59.35       44.25      3.34 o 
  14   1  11       36.83       37.12      3.18 o 
  15   1  11        0.33        2.09      1.87 o 
  16   1  11       91.76       87.81      6.85 o 
  17   1  11       36.83       43.10      5.50 o 
  18   1  11      107.76      106.62      5.25 o 
  19   1  11       65.06       63.19      3.56 o 
 -19   2  11       13.12       12.73      2.08 o 
 -18   2  11       10.77       16.10      2.17 o 
 -17   2  11       95.90       98.19      3.92 o 
 -16   2  11        0.08        0.83      1.59 o 
 -15   2  11      172.16      169.12      5.45 o 
 -14   2  11        6.39        9.30      2.10 o 
 -13   2  11       91.29       93.57      4.41 o 
 -12   2  11      434.91      457.19      9.01 o 
 -11   2  11       24.11       23.47      2.39 o 
 -10   2  11      559.90      554.60      9.48 o 
  -9   2  11      886.63      932.84     13.36 o 
  -8   2  11      835.93      855.28     13.44 o 
  -7   2  11        0.21        2.67      1.90 o 
  -6   2  11     1252.27     1266.22     14.51 o 
  -5   2  11      351.31      365.75      7.76 o 
  -4   2  11       21.94       22.15      2.35 o 
  -3   2  11       25.80       23.24      2.79 o 
  -2   2  11      171.35      163.58      6.04 o 
  -1   2  11     1009.16     1012.83     12.24 o 
   0   2  11      619.14      634.44      9.77 o 
   1   2  11       16.78       17.04      2.20 o 
   2   2  11      254.20      266.44      5.93 o 
   3   2  11     3324.10     3364.36     40.15 o 
   4   2  11        9.69        6.06      2.46 o 
   5   2  11     1945.38     1922.51     21.37 o 
   6   2  11       13.19       16.47      1.99 o 
   7   2  11       71.07       72.40      3.28 o 
   8   2  11       22.70       16.23      2.30 o 
   9   2  11      137.50      133.49      4.31 o 
  10   2  11        0.12        0.08      3.03 o 
  11   2  11      242.47      250.24      8.55 o 
  12   2  11        7.63       11.19      3.59 o 
  13   2  11       16.30       12.71      3.07 o 
  14   2  11        0.97        0.52      1.52 o 
  15   2  11      106.26      115.79      4.64 o 
  16   2  11       15.25       15.40      2.89 o 
  17   2  11      162.25      152.21      5.86 o 
  18   2  11       23.46       25.65      3.22 o 
 -17   3  11       17.46       15.73      3.52 o 
 -16   3  11       50.14       59.18      3.46 o 
 -15   3  11       30.53       29.91      3.08 o 
 -14   3  11       10.64       13.33      2.74 o 
 -13   3  11      227.34      231.83      7.67 o 
 -12   3  11       42.13       40.48      3.23 o 
 -11   3  11       26.74       32.28      3.03 o 
 -10   3  11       91.31       95.76      4.63 o 
  -9   3  11       26.60       20.54      2.77 o 
  -8   3  11        5.51        7.48      2.38 o 
  -7   3  11      583.04      628.62     12.54 o 
  -6   3  11      198.24      188.43      7.10 o 
  -5   3  11     1374.85     1491.54     18.62 o 
  -4   3  11     1571.27     1591.19     18.96 o 
  -3   3  11      261.00      246.72      5.53 o 
  -2   3  11      141.04      146.61      4.96 o 
  -1   3  11      869.49      857.76     16.75 o 
   0   3  11        3.13        1.57      1.92 o 
   1   3  11      654.25      677.35     24.25 o 
   2   3  11      213.21      220.67      8.43 o 
   3   3  11      230.33      276.90     13.25 o 
   4   3  11     1097.81     1078.13     15.46 o 
   5   3  11      208.46      211.83      7.47 o 
   6   3  11      610.42      618.22      9.65 o 
   7   3  11      627.75      658.78     10.73 o 
   8   3  11        2.12        1.34      1.53 o 
   9   3  11        3.02        1.88      3.38 o 
  10   3  11        0.98        1.74      2.34 o 
  11   3  11        0.73        0.32      2.47 o 
  12   3  11        3.62        1.81      2.25 o 
  13   3  11       37.36       34.18      3.40 o 
  14   3  11      186.76      199.24      6.39 o 
  15   3  11       62.25       70.43      3.61 o 
  16   3  11      114.15      132.50     10.33 o 
 -14   4  11       32.24       33.53      3.01 o 
 -13   4  11        0.19       -0.88      2.10 o 
 -12   4  11       91.46       89.75      5.60 o 
 -11   4  11      159.68      163.65     13.08 o 
 -10   4  11        0.52        1.17      2.28 o 
  -9   4  11      222.57      236.33      7.65 o 
  -8   4  11      121.24      103.27      5.49 o 
  -7   4  11       15.22       11.14      2.47 o 
  -6   4  11        1.57        0.36      2.30 o 
  -5   4  11        2.00       -1.83      1.83 o 
  -4   4  11       22.62       20.92      2.72 o 
  -3   4  11       40.18       41.94      3.46 o 
  -2   4  11      347.48      332.30     13.75 o 
  -1   4  11        1.90        4.15      2.75 o 
   0   4  11      837.60      848.84     12.62 o 
   1   4  11      177.00      191.50      5.73 o 
   2   4  11       81.14       89.01      3.44 o 
   3   4  11       32.31       32.60      2.43 o 
   4   4  11      162.58      150.88      6.83 o 
   5   4  11       10.41       11.65      1.88 o 
   6   4  11       86.61      105.94      4.42 o 
   7   4  11        2.84        1.75      1.81 o 
   8   4  11      126.76      131.84      5.06 o 
   9   4  11      105.50      111.96      4.68 o 
  10   4  11       12.73        8.99      2.43 o 
  11   4  11        4.32        7.35      2.30 o 
  12   4  11       68.56       61.95      9.02 o 
  13   4  11        2.74        5.59      2.18 o 
  -9   5  11        7.73        4.90      2.70 o 
  -8   5  11        0.94       -0.19      3.70 o 
  -7   5  11        0.44        2.75      2.23 o 
  -6   5  11       17.57       13.26      3.20 o 
  -5   5  11        1.74        3.33      1.85 o 
  -4   5  11       43.55       48.41      4.69 o 
  -3   5  11       23.20       18.84      3.95 o 
  -2   5  11       38.30       35.54      3.69 o 
  -1   5  11       36.82       38.20      5.22 o 
   0   5  11       17.10       17.51      3.18 o 
   1   5  11       22.61       27.71      4.14 o 
   2   5  11       48.96       52.84      5.57 o 
   3   5  11       17.01       17.08      2.46 o 
   4   5  11        3.80        6.22      2.09 o 
   5   5  11      134.74      121.26     12.44 o 
   6   5  11       83.97       73.56      7.22 o 
   7   5  11       60.10       55.88      5.60 o 
   8   5  11       39.80       39.16      4.39 o 
 -20   0  12       44.05       41.08      5.12 o 
 -19   0  12       16.16       14.59      4.04 o 
 -18   0  12      291.69      330.94     15.35 o 
 -17   0  12        8.66       14.94      4.87 o 
 -16   0  12       63.57       69.94      8.75 o 
 -15   0  12       17.74       15.49      6.22 o 
 -14   0  12        0.71       -5.52      5.52 o 
 -13   0  12      148.32      147.98     12.34 o 
 -12   0  12        8.85        9.60      5.14 o 
 -11   0  12        6.31        1.75      4.26 o 
 -10   0  12     1376.16     1410.19     32.40 o 
  -9   0  12     1109.46     1198.79     29.19 o 
  -8   0  12     2623.84     2663.06     64.00 o 
  -7   0  12     1625.35     1594.85     31.64 o 
  -6   0  12       85.47       97.48      7.88 o 
  -5   0  12      810.63      783.77     21.12 o 
  -4   0  12        6.96        6.36      3.56 o 
  -3   0  12       57.49       92.45     11.58 o 
  -2   0  12       13.09        4.17      4.18 o 
  -1   0  12      134.46      100.55     12.27 o 
   0   0  12       11.18       21.09      6.49 o 
   1   0  12      212.21      209.04     18.33 o 
   2   0  12      103.31      138.18     16.29 o 
   3   0  12       14.08       14.76      6.76 o 
   4   0  12     4274.11     4196.26     85.51 o 
   5   0  12     3721.14     3769.71     32.06 o 
   6   0  12      195.57      188.34      6.84 o 
   7   0  12     2988.97     2941.32     61.24 o 
   8   0  12       57.69       63.74      4.56 o 
   9   0  12       64.57       67.83      6.80 o 
  10   0  12      691.06      627.48     21.38 o 
  11   0  12      562.54      571.16     20.98 o 
  12   0  12     1594.82     1590.40     24.93 o 
  13   0  12       51.42       46.12      5.31 o 
  14   0  12       10.16        2.82      2.60 o 
  15   0  12      101.52       96.68      5.69 o 
  16   0  12      185.97      211.90      7.68 o 
  17   0  12        9.48       10.54      5.28 o 
  18   0  12      145.62      135.84     10.34 o 
  19   0  12       79.28       70.88      3.90 o 
 -20   1  12       30.73       36.69      4.26 o 
 -19   1  12        0.59       -0.73      2.09 o 
 -18   1  12        0.97       -0.64      1.84 o 
 -17   1  12       48.46       55.60      3.86 o 
 -16   1  12       97.53      110.36      6.95 o 
 -15   1  12       89.32       94.81      6.86 o 
 -14   1  12      213.18      218.73      9.96 o 
 -13   1  12      176.64      192.93      9.33 o 
 -12   1  12       17.08       19.59      4.40 o 
 -11   1  12     1021.87     1026.60     20.12 o 
 -10   1  12      154.13      137.06      7.25 o 
  -9   1  12      539.46      563.68     10.95 o 
  -8   1  12        7.85       16.93      2.56 o 
  -7   1  12       20.27       20.20      2.37 o 
  -6   1  12      509.76      499.54      9.34 o 
  -5   1  12      299.15      328.92      8.64 o 
  -4   1  12        1.63        2.74      1.97 o 
  -3   1  12      217.47      194.97     19.29 o 
  -2   1  12       31.09       39.93      8.53 o 
  -1   1  12      207.99      182.11     14.57 o 
   0   1  12       19.94       17.46      3.76 o 
   1   1  12      181.30      169.99     12.33 o 
   2   1  12       18.27       11.59      2.68 o 
   3   1  12        6.54        6.57      2.04 o 
   4   1  12      271.67      273.19      6.32 o 
   5   1  12       31.05       33.23      2.23 o 
   6   1  12     1500.94     1452.05     10.68 o 
   7   1  12       15.17       19.21      1.79 o 
   8   1  12     1924.50     1982.17     18.24 o 
   9   1  12     1405.44     1435.88     12.94 o 
  10   1  12       47.05       59.88      4.93 o 
  11   1  12      771.99      757.09     10.99 o 
  12   1  12      241.50      220.03      6.22 o 
  13   1  12       11.89       14.27      2.51 o 
  14   1  12        8.44        3.26      2.41 o 
  15   1  12       13.35        9.81      2.08 o 
  16   1  12        0.26        1.83      3.04 o 
  17   1  12       14.89       18.81      2.99 o 
  18   1  12       71.16       68.59      5.50 o 
  19   1  12       41.40       40.88      6.07 o 
 -18   2  12        1.02       -0.57      1.69 o 
 -17   2  12        0.06        0.48      1.68 o 
 -16   2  12        9.40       10.74      2.26 o 
 -15   2  12       13.28       11.21      2.27 o 
 -14   2  12        5.33        3.35      2.04 o 
 -13   2  12       94.40       89.75      5.15 o 
 -12   2  12       28.48       30.05      3.13 o 
 -11   2  12       81.54       85.28      4.39 o 
 -10   2  12       57.14       60.29      3.82 o 
  -9   2  12      512.20      531.02     10.00 o 
  -8   2  12       18.88       15.25      3.02 o 
  -7   2  12      159.06      166.36      6.08 o 
  -6   2  12        2.67        1.52      1.66 o 
  -5   2  12      139.80      147.05      6.29 o 
  -4   2  12       19.74       21.87      3.15 o 
  -3   2  12      587.33      566.64     14.43 o 
  -2   2  12       87.95       84.59      4.10 o 
  -1   2  12       37.88       43.34      3.05 o 
   0   2  12        0.07        1.89      1.46 o 
   1   2  12      134.13      120.43      4.08 o 
   2   2  12      441.36      428.25      8.38 o 
   3   2  12      351.27      345.11      7.79 o 
   4   2  12      114.51       90.94      5.14 o 
   5   2  12       83.49       83.39      4.22 o 
   6   2  12      101.03       94.59      3.67 o 
   7   2  12       19.71       20.33      2.12 o 
   8   2  12      104.44       92.10      3.88 o 
   9   2  12      184.47      163.64      4.59 o 
  10   2  12        8.25        8.68      2.58 o 
  11   2  12        2.31        0.83      3.44 o 
  12   2  12        7.65       -3.09      3.09 o 
  13   2  12      261.61      239.34      8.32 o 
  14   2  12      106.57      102.98      3.88 o 
  15   2  12       15.07       14.25      2.40 o 
  16   2  12      154.34      141.34     10.59 o 
  17   2  12        0.02        2.85      2.35 o 
  18   2  12       21.67       19.07      4.47 o 
 -17   3  12        6.33        8.71      2.53 o 
 -16   3  12        2.38        1.82      1.95 o 
 -15   3  12       23.84       18.64      3.07 o 
 -14   3  12       48.74       68.11      4.79 o 
 -13   3  12        1.25        1.82      2.00 o 
 -12   3  12       16.91       21.62      3.12 o 
 -11   3  12       37.23       35.39      3.60 o 
 -10   3  12      106.62       99.91      5.36 o 
  -9   3  12       49.78       39.01      4.77 o 
  -8   3  12       95.93       92.59      5.41 o 
  -7   3  12      286.74      306.56      9.04 o 
  -6   3  12      339.42      383.50      9.98 o 
  -5   3  12       58.55       60.30      4.79 o 
  -4   3  12        4.44        4.84      2.86 o 
  -3   3  12      474.67      480.96     11.14 o 
  -2   3  12        7.03        6.27      3.01 o 
  -1   3  12      118.20      128.84      6.12 o 
   0   3  12       13.46       16.85      2.82 o 
   1   3  12      450.21      442.66      9.92 o 
   2   3  12      727.68      716.09     11.13 o 
   3   3  12       18.55       18.71      3.13 o 
   4   3  12       41.43       47.48      4.09 o 
   5   3  12       98.05      112.61      4.90 o 
   6   3  12       10.73        1.79      1.92 o 
   7   3  12      229.17      235.82      6.10 o 
   8   3  12       70.12       65.55      3.60 o 
   9   3  12       13.62       12.93      2.86 o 
  10   3  12       57.13       60.15      5.97 o 
  11   3  12       31.22       31.14      3.72 o 
  12   3  12       82.97       84.98      4.94 o 
  13   3  12       40.18       40.22      3.44 o 
  14   3  12       24.41       25.89      2.62 o 
  15   3  12       25.41       29.65      2.43 o 
  16   3  12        0.19       -2.85      2.85 o 
 -14   4  12        4.61        4.47      2.83 o 
 -13   4  12        0.28        0.89      1.81 o 
 -12   4  12      132.75      121.34      4.53 o 
 -11   4  12       13.23       11.93      2.31 o 
 -10   4  12        4.04        1.70      2.20 o 
  -9   4  12        9.52        9.81      3.18 o 
  -8   4  12        1.41        1.50      2.34 o 
  -7   4  12       16.56       15.80      3.01 o 
  -6   4  12       12.47       11.70      2.88 o 
  -5   4  12        0.06       -2.61      2.61 o 
  -4   4  12      226.44      244.74      7.70 o 
  -3   4  12        1.39        1.86      2.34 o 
  -2   4  12        0.26        2.54      2.48 o 
  -1   4  12       41.06       42.17      3.65 o 
   0   4  12        6.74       11.88      2.68 o 
   1   4  12        7.84        9.38      1.76 o 
   2   4  12      233.53      222.10      6.58 o 
   3   4  12       49.29       45.15      2.67 o 
   4   4  12       39.84       35.46      2.42 o 
   5   4  12      106.89      108.16      6.54 o 
   6   4  12        0.04        0.13      1.68 o 
   7   4  12      374.10      379.25     18.35 o 
   8   4  12       56.61       57.27      3.50 o 
   9   4  12       29.94       27.77      2.65 o 
  10   4  12       45.82       49.67      3.79 o 
  11   4  12       16.23       18.90      3.36 o 
  12   4  12       15.16       16.17      2.62 o 
  13   4  12        6.31       10.38      2.92 o 
  -8   5  12      109.48      107.48      6.85 o 
  -7   5  12       34.12       38.27      2.93 o 
  -6   5  12      188.30      209.91     13.90 o 
  -5   5  12        0.97        3.06      1.66 o 
  -4   5  12      116.75      135.02      8.77 o 
  -3   5  12        4.55        0.66      1.96 o 
  -2   5  12       52.25       38.76      4.31 o 
  -1   5  12        5.73        4.95      2.88 o 
   0   5  12       42.45       53.30      3.46 o 
   1   5  12       76.41       86.82      4.09 o 
   2   5  12       14.48       10.59      3.39 o 
   3   5  12      177.78      180.81      7.18 o 
   4   5  12        5.23        7.36      3.06 o 
   5   5  12       98.69       93.09      7.67 o 
   6   5  12       33.73       24.38      5.00 o 
   7   5  12       15.19       20.51      3.28 o 
 -19   1  13        1.57       -1.46      1.46 o 
 -18   1  13        0.56       -2.77      2.77 o 
 -17   1  13       13.70       17.15      3.26 o 
 -16   1  13      115.92      107.52      5.11 o 
 -15   1  13        0.07        2.01      2.22 o 
 -14   1  13       67.99       65.01      4.39 o 
 -13   1  13      151.72      155.75      7.11 o 
 -12   1  13       86.01       78.60      4.84 o 
 -11   1  13      168.66      163.87      6.56 o 
 -10   1  13      379.56      369.71      9.39 o 
  -9   1  13      192.16      202.87      6.69 o 
  -8   1  13       42.06       43.29      3.71 o 
  -7   1  13      535.83      539.39     12.01 o 
  -6   1  13       14.66       17.91      3.69 o 
  -5   1  13        0.31       -1.67      1.67 o 
  -4   1  13      104.99      128.36      4.99 o 
  -3   1  13      296.71      328.92      9.69 o 
  -2   1  13      307.19      315.35      7.57 o 
  -1   1  13        9.74       11.66      1.82 o 
   0   1  13       68.08       69.36      4.04 o 
   1   1  13       10.31       14.45      2.42 o 
   2   1  13       29.26       27.45      2.41 o 
   3   1  13      136.67      134.73      4.69 o 
   4   1  13      200.79      203.55      5.81 o 
   5   1  13       19.65       21.26      2.01 o 
   6   1  13       20.71       22.10      1.77 o 
   7   1  13       40.17       43.74      2.43 o 
   8   1  13      105.76      110.50      4.36 o 
   9   1  13      232.31      253.57      7.17 o 
  10   1  13      273.52      296.10      9.22 o 
  11   1  13      857.85      865.29     11.84 o 
  12   1  13       80.35       75.20      4.35 o 
  13   1  13      668.55      710.34     10.71 o 
  14   1  13        4.64        0.64      1.92 o 
  15   1  13       33.86       35.43      3.25 o 
  16   1  13       56.39       61.72      5.73 o 
  17   1  13       24.75       23.45      2.91 o 
  18   1  13       13.70       13.45      1.71 o 
 -18   2  13       52.35       56.89      5.54 o 
 -17   2  13        2.43        0.98      2.09 o 
 -16   2  13       31.83       22.53      2.45 o 
 -15   2  13       77.40       76.99      4.42 o 
 -14   2  13        4.83        5.93      2.28 o 
 -13   2  13      230.35      233.51      6.72 o 
 -12   2  13      526.13      525.48      9.99 o 
 -11   2  13       29.11       23.00      2.74 o 
 -10   2  13        0.49       -3.22      3.65 o 
  -9   2  13      167.33      161.77      5.69 o 
  -8   2  13     1410.55     1516.86     16.43 o 
  -7   2  13       76.39       75.46      6.05 o 
  -6   2  13      706.23      730.39     10.45 o 
  -5   2  13      408.98      399.05      8.96 o 
  -4   2  13       85.05       84.95      4.22 o 
  -3   2  13      985.29      947.82     12.02 o 
  -2   2  13     1477.84     1477.44     16.34 o 
  -1   2  13       17.10       25.08      2.30 o 
   0   2  13     1258.19     1346.23     12.52 o 
   1   2  13       35.44       27.09      2.40 o 
   2   2  13        1.07        1.28      2.79 o 
   3   2  13       86.70       86.61      4.35 o 
   4   2  13       70.94       82.84      5.28 o 
   5   2  13      146.16      138.66      5.30 o 
   6   2  13       84.41       82.26      3.96 o 
   7   2  13       39.23       37.78      2.77 o 
   8   2  13       20.67       24.37      2.41 o 
   9   2  13      493.56      511.42      9.44 o 
  10   2  13       67.30       62.78      3.83 o 
  11   2  13       22.58       25.20      3.62 o 
  12   2  13      113.45      121.79      6.13 o 
  13   2  13        2.11       -2.19      2.19 o 
  14   2  13      217.72      229.93      6.16 o 
  15   2  13       94.40       84.62      5.40 o 
  16   2  13       33.20       30.91      6.44 o 
  17   2  13       51.46       54.14      4.40 o 
 -16   3  13       84.94       87.76      4.53 o 
 -15   3  13        4.29        6.89      2.28 o 
 -14   3  13       11.17       14.04      2.94 o 
 -13   3  13       28.11       31.76      3.83 o 
 -12   3  13        4.22       -0.20      2.72 o 
 -11   3  13       22.69       16.85      3.82 o 
 -10   3  13      171.18      179.81      8.89 o 
  -9   3  13        0.14        1.29      3.18 o 
  -8   3  13      516.01      536.07     14.99 o 
  -7   3  13     1376.81     1430.82     23.96 o 
  -6   3  13      338.45      352.71      9.86 o 
  -5   3  13      124.52      136.74      6.56 o 
  -4   3  13     1149.96     1169.11     17.36 o 
  -3   3  13      489.50      484.46     11.43 o 
  -2   3  13      834.66      822.02     14.49 o 
  -1   3  13      129.92      121.64      6.13 o 
   0   3  13      487.77      472.84     11.30 o 
   1   3  13      603.26      631.36     11.95 o 
   2   3  13       86.45       89.34      4.40 o 
   3   3  13      760.72      787.36     13.72 o 
   4   3  13      321.78      331.59      8.02 o 
   5   3  13       60.90       66.23      3.94 o 
   6   3  13       10.34        4.54      2.18 o 
   7   3  13       32.71       24.36      3.22 o 
   8   3  13       51.69       58.91      3.37 o 
   9   3  13        2.18        1.59      2.53 o 
  10   3  13      119.79      129.69      6.70 o 
  11   3  13        0.20       -2.19      2.19 o 
  12   3  13       25.90       27.19      3.11 o 
  13   3  13      143.57      162.84      5.71 o 
  14   3  13       56.51       52.32      3.15 o 
  15   3  13       84.26       83.92      7.93 o 
 -13   4  13       20.78       18.82      2.45 o 
 -12   4  13       86.17       98.08      5.19 o 
 -11   4  13       64.61       58.37      4.47 o 
 -10   4  13        6.94        6.70      2.66 o 
  -9   4  13        1.99       -0.01      2.41 o 
  -8   4  13        3.11        3.18      2.87 o 
  -7   4  13       10.43       12.76      2.74 o 
  -6   4  13       12.27       11.04      2.16 o 
  -5   4  13       19.38       13.89      2.32 o 
  -4   4  13      124.65      118.21     13.43 o 
  -3   4  13      661.40      620.94     64.88 o 
  -2   4  13        0.39        1.69      3.23 o 
  -1   4  13      536.18      546.95     23.01 o 
   0   4  13      102.18      104.85     11.87 o 
   1   4  13      124.66      123.77      5.07 o 
   2   4  13       15.70       17.58      2.27 o 
   3   4  13      114.75      109.63      5.67 o 
   4   4  13        9.65        8.42      1.93 o 
   5   4  13      143.20      145.63      4.67 o 
   6   4  13      257.44      255.75      6.96 o 
   7   4  13        8.30        8.82      2.08 o 
   8   4  13      114.67      104.53      6.28 o 
   9   4  13       83.75       89.17      4.27 o 
  10   4  13        0.75        1.93      2.27 o 
  11   4  13      132.37      131.20      5.44 o 
  12   4  13      109.97      125.29      6.91 o 
  -7   5  13       17.64       19.55      3.51 o 
  -6   5  13        0.37       -3.15      5.72 o 
  -5   5  13       28.36       28.94      3.24 o 
  -4   5  13       20.64       14.94      2.75 o 
  -3   5  13       33.09       32.45      3.87 o 
  -2   5  13       22.93       22.37      4.16 o 
  -1   5  13        9.24        6.12      2.75 o 
   0   5  13        7.01        5.27      2.57 o 
   1   5  13      133.56      132.93      6.75 o 
   2   5  13       65.93       75.53      4.88 o 
   3   5  13        0.07       -1.08      2.09 o 
   4   5  13       51.65       47.31      4.78 o 
   5   5  13       85.31       80.71      5.54 o 
 -19   0  14      108.57      105.71      7.37 o 
 -18   0  14      108.39      135.93      9.30 o 
 -17   0  14       23.24       24.37      5.48 o 
 -16   0  14       96.27      113.27     10.17 o 
 -15   0  14       62.69       92.64      9.74 o 
 -14   0  14       41.02       34.19      6.85 o 
 -13   0  14      510.76      540.87     22.04 o 
 -12   0  14       28.79       32.66      7.28 o 
 -11   0  14     4177.53     4146.26     60.01 o 
 -10   0  14      674.91      707.17     24.95 o 
  -9   0  14     2524.52     2477.93     45.02 o 
  -8   0  14      134.66      137.18     11.36 o 
  -7   0  14       43.28       42.74      6.70 o 
  -6   0  14      234.09      228.79     13.70 o 
  -5   0  14      220.20      215.25     13.28 o 
  -4   0  14       15.21       10.71      4.21 o 
  -3   0  14       55.47       49.50      6.68 o 
  -2   0  14      248.20      257.51      8.13 o 
  -1   0  14       60.67       43.75      3.28 o 
   0   0  14      338.06      325.22      9.31 o 
   1   0  14      606.24      599.02     12.00 o 
   2   0  14       67.09       65.18      4.34 o 
   3   0  14       94.03      108.19      5.30 o 
   4   0  14        6.86        5.85      2.15 o 
   5   0  14       82.44       66.67      4.49 o 
   6   0  14      626.27      614.61     12.89 o 
   7   0  14     1351.89     1354.75     16.40 o 
   8   0  14       17.18       15.69      3.45 o 
   9   0  14     1477.15     1526.13     33.97 o 
  10   0  14       81.15       83.31      9.20 o 
  11   0  14      108.81      115.94     10.35 o 
  12   0  14       29.95       27.70      4.51 o 
  13   0  14      359.28      376.76     10.48 o 
  14   0  14        0.86       -0.76      2.77 o 
  15   0  14       13.23        9.55      2.76 o 
  16   0  14       17.25       24.98      4.13 o 
  17   0  14       14.59       14.07      4.75 o 
  18   0  14       33.20       39.19      3.55 o 
 -18   1  14        6.68        6.97      2.27 o 
 -17   1  14      105.62      113.47      6.26 o 
 -16   1  14        3.64        3.30      2.68 o 
 -15   1  14       62.29       59.60      5.48 o 
 -14   1  14       28.72       34.93      4.68 o 
 -13   1  14       30.47       26.55      4.33 o 
 -12   1  14      109.73      110.58      7.65 o 
 -11   1  14        2.68       -4.72      4.72 o 
 -10   1  14      184.42      171.91      9.09 o 
  -9   1  14      557.98      569.04     15.46 o 
  -8   1  14       34.07       27.68      4.63 o 
  -7   1  14      606.25      634.94     21.49 o 
  -6   1  14      244.75      243.89      9.23 o 
  -5   1  14       25.84       21.07      2.73 o 
  -4   1  14      293.09      296.00      7.10 o 
  -3   1  14        4.55        5.27      2.00 o 
  -2   1  14       17.81       15.95      2.15 o 
  -1   1  14        9.58       11.09      1.90 o 
   0   1  14      166.39      153.22      4.41 o 
   1   1  14       10.81        7.21      1.51 o 
   2   1  14      878.88      855.60     15.08 o 
   3   1  14     1374.94     1353.94     15.01 o 
   4   1  14       65.23       76.25      4.04 o 
   5   1  14     1689.20     1665.12     17.87 o 
   6   1  14      226.13      210.04      6.43 o 
   7   1  14      317.90      319.38      6.79 o 
   8   1  14      493.12      478.60      9.60 o 
   9   1  14        6.76        2.77      2.52 o 
  10   1  14       21.85       24.52      3.73 o 
  11   1  14       43.29       44.66      3.43 o 
  12   1  14       57.73       60.29      3.75 o 
  13   1  14        1.15       -0.32      1.98 o 
  14   1  14      145.41      154.54      4.93 o 
  15   1  14      109.99      116.00      4.79 o 
  16   1  14       91.48       95.03      6.53 o 
  17   1  14       37.27       34.56      3.03 o 
 -17   2  14        6.02        3.69      1.60 o 
 -16   2  14        1.46        4.15      2.48 o 
 -15   2  14        0.35       -1.46      1.46 o 
 -14   2  14       35.86       39.71      3.46 o 
 -13   2  14       82.62       99.75      4.46 o 
 -12   2  14       80.35       80.19      4.28 o 
 -11   2  14       11.18        7.52      2.17 o 
 -10   2  14        1.19       -1.33      1.95 o 
  -9   2  14      130.05      135.23      5.40 o 
  -8   2  14       23.96       14.24      2.55 o 
  -7   2  14        0.30       -0.76      1.72 o 
  -6   2  14       92.07       97.58      4.46 o 
  -5   2  14       22.47       22.19      2.55 o 
  -4   2  14       48.37       47.75      3.32 o 
  -3   2  14        1.86       -0.06      2.31 o 
  -2   2  14      851.07      829.22     12.64 o 
  -1   2  14     1579.34     1598.03     22.95 o 
   0   2  14      121.03      124.55      4.02 o 
   1   2  14      406.33      395.94      8.88 o 
   2   2  14       35.08       23.39      3.00 o 
   3   2  14       96.60       94.86      4.78 o 
   4   2  14      192.89      181.21      7.72 o 
   5   2  14       10.25        9.04      2.39 o 
   6   2  14      237.52      227.66      6.30 o 
   7   2  14       97.52       90.31      4.26 o 
   8   2  14       36.42       33.97      2.74 o 
   9   2  14       17.58       22.91      2.20 o 
  10   2  14      452.87      417.65     12.33 o 
  11   2  14       79.24       70.98      4.91 o 
  12   2  14       95.75       86.31      5.10 o 
  13   2  14        4.24        3.03      1.85 o 
  14   2  14        8.09        5.25      1.51 o 
  15   2  14       22.64       17.80      3.06 o 
  16   2  14        6.03        4.09      4.14 o 
 -15   3  14       36.36       41.92      3.44 o 
 -14   3  14       50.34       54.57      4.20 o 
 -13   3  14        0.22        0.68      3.53 o 
 -12   3  14        4.54        3.34      2.58 o 
 -11   3  14        9.64       11.54      3.31 o 
 -10   3  14       72.97       73.70      5.97 o 
  -9   3  14      166.21      184.02      8.79 o 
  -8   3  14      315.59      329.71      9.47 o 
  -7   3  14        2.87        8.04      2.95 o 
  -6   3  14       37.32       39.01      4.24 o 
  -5   3  14      181.95      176.35      7.19 o 
  -4   3  14      154.42      162.74      6.93 o 
  -3   3  14       36.58       45.73      4.16 o 
  -2   3  14        2.43       -1.04      2.77 o 
  -1   3  14       57.51       59.13      4.52 o 
   0   3  14       42.16       51.76      5.31 o 
   1   3  14       58.14       49.34      3.95 o 
   2   3  14       78.23       92.74      4.42 o 
   3   3  14      691.83      660.58     10.89 o 
   4   3  14       27.04       22.31      2.74 o 
   5   3  14       40.24       37.13      3.17 o 
   6   3  14       12.31       19.68      3.37 o 
   7   3  14      230.11      211.31      6.17 o 
   8   3  14       46.47       42.59      3.56 o 
   9   3  14       27.34       26.45      3.13 o 
  10   3  14        2.28        8.48      4.59 o 
  11   3  14        8.66        9.58      2.43 o 
  12   3  14        0.51       -1.34      3.37 o 
  13   3  14        3.02        3.35      1.81 o 
  14   3  14        3.25        6.12      1.81 o 
 -12   4  14        6.09       10.18      2.11 o 
 -11   4  14        7.92       11.22      2.44 o 
 -10   4  14        5.55        2.46      2.16 o 
  -9   4  14       15.02       13.86      2.94 o 
  -8   4  14       54.74       53.25      4.64 o 
  -7   4  14       24.46       24.76      3.91 o 
  -6   4  14        0.16       -1.18      1.59 o 
  -5   4  14        0.70        2.33      1.76 o 
  -4   4  14       15.60       16.73      2.50 o 
  -3   4  14        2.48        2.79      3.64 o 
  -2   4  14        0.22        1.28      2.22 o 
  -1   4  14       26.99       23.51      3.18 o 
   0   4  14       16.53       17.82      2.75 o 
   1   4  14       46.25       45.77      3.43 o 
   2   4  14       81.32       82.31      3.22 o 
   3   4  14       18.15       14.56      1.90 o 
   4   4  14      372.08      364.19      8.15 o 
   5   4  14       43.04       39.30      2.69 o 
   6   4  14      128.16      124.35      4.68 o 
   7   4  14        2.01        2.75      1.90 o 
   8   4  14       56.68       56.87      3.50 o 
   9   4  14      149.94      152.22      6.21 o 
  10   4  14        0.33        4.00      2.02 o 
  11   4  14       33.34       29.10      3.72 o 
  -4   5  14       10.63        9.64      2.19 o 
  -3   5  14       32.93       29.16      3.21 o 
  -2   5  14       43.58       42.67      3.66 o 
  -1   5  14       19.22       21.10      3.02 o 
   0   5  14       30.46       30.87      3.29 o 
   1   5  14        1.55       -0.56      2.62 o 
   2   5  14       12.54       11.31      2.49 o 
   3   5  14       11.96       11.96      2.96 o 
 -18   1  15        0.03        1.03      3.50 o 
 -17   1  15        4.92        5.83      1.87 o 
 -16   1  15        2.07        1.79      1.99 o 
 -15   1  15        4.64        7.04      3.31 o 
 -14   1  15        4.81       -0.68      3.36 o 
 -13   1  15       15.27       12.93      3.97 o 
 -12   1  15       21.51       17.43      4.14 o 
 -11   1  15       31.57       24.11      4.82 o 
 -10   1  15      336.45      339.34     12.46 o 
  -9   1  15       98.20       90.34      5.50 o 
  -8   1  15      339.64      375.38     14.99 o 
  -7   1  15      125.64      122.61      5.87 o 
  -6   1  15        5.64        6.56      1.76 o 
  -5   1  15       72.87       73.86      3.67 o 
  -4   1  15      192.09      187.72      7.20 o 
  -3   1  15        1.30        1.15      1.77 o 
  -2   1  15       68.88       68.71      3.78 o 
  -1   1  15      308.23      301.12      6.39 o 
   0   1  15      249.37      216.79      5.51 o 
   1   1  15       52.43       58.08      3.85 o 
   2   1  15      550.43      548.29     10.44 o 
   3   1  15      159.02      148.21      5.70 o 
   4   1  15        4.46        7.97      2.19 o 
   5   1  15      289.64      276.73      6.54 o 
   6   1  15        0.21       -2.18      2.18 o 
   7   1  15      153.22      166.84      6.72 o 
   8   1  15      731.15      735.17     11.91 o 
   9   1  15      790.26      777.93     12.38 o 
  10   1  15      528.62      561.53     12.40 o 
  11   1  15       34.63       30.78      3.09 o 
  12   1  15       50.80       62.85      3.55 o 
  13   1  15       62.79       71.03      3.57 o 
  14   1  15        6.31        4.52      1.85 o 
  15   1  15        7.57        3.70      2.09 o 
  16   1  15        0.12        2.03      2.69 o 
  17   1  15       27.38       19.16      4.46 o 
 -17   2  15       30.95       29.87      4.02 o 
 -16   2  15        0.65        0.35      2.65 o 
 -15   2  15       32.26       30.69      2.67 o 
 -14   2  15      118.70      126.51      5.07 o 
 -13   2  15        0.20       -0.75      2.10 o 
 -12   2  15       80.04       84.03      3.99 o 
 -11   2  15      100.66      109.80      4.58 o 
 -10   2  15       72.31       62.81      3.74 o 
  -9   2  15      362.72      377.61      8.40 o 
  -8   2  15      386.46      389.79      8.55 o 
  -7   2  15      370.47      361.34      8.25 o 
  -6   2  15      850.49      883.63     12.55 o 
  -5   2  15      539.60      535.82      8.82 o 
  -4   2  15       14.72       13.25      2.13 o 
  -3   2  15      632.98      639.66     10.70 o 
  -2   2  15        0.28       -1.02      2.82 o 
  -1   2  15      185.53      183.92      5.03 o 
   0   2  15      213.38      219.06      5.41 o 
   1   2  15      137.22      131.66      4.77 o 
   2   2  15      152.87      158.00      6.16 o 
   3   2  15       39.22       40.59      3.67 o 
   4   2  15      251.13      258.81      7.61 o 
   5   2  15       15.53       19.88      2.55 o 
   6   2  15       29.24       26.04      2.65 o 
   7   2  15       48.67       46.46      3.18 o 
   8   2  15      227.20      259.30      6.63 o 
   9   2  15       28.64       31.38      3.26 o 
  10   2  15      255.73      266.76      8.40 o 
  11   2  15      150.05      156.53      9.83 o 
  12   2  15       59.41       68.46      4.42 o 
  13   2  15      113.94      119.11      4.38 o 
  14   2  15      335.23      340.73     10.46 o 
  15   2  15      108.06       93.86      4.79 o 
 -14   3  15       29.20       21.81      2.31 o 
 -13   3  15       25.61       28.99      2.67 o 
 -12   3  15       24.01       28.39      3.78 o 
 -11   3  15       77.68       76.64      4.39 o 
 -10   3  15      201.16      183.57      6.76 o 
  -9   3  15       74.85       76.46      4.90 o 
  -8   3  15      148.51      154.13      6.63 o 
  -7   3  15      682.78      700.78     13.29 o 
  -6   3  15       43.07       40.81      4.06 o 
  -5   3  15      140.70      130.13      6.18 o 
  -4   3  15       71.61       72.87      4.99 o 
  -3   3  15       78.04       73.77      4.96 o 
  -2   3  15      452.24      469.80     10.92 o 
  -1   3  15        2.97       -1.59      5.66 o 
   0   3  15      133.82      139.99      7.53 o 
   1   3  15       37.06       37.55      3.12 o 
   2   3  15       28.36       27.61      2.81 o 
   3   3  15        7.41       13.89      2.41 o 
   4   3  15       42.93       46.32      2.98 o 
   5   3  15        9.83        8.01      1.88 o 
   6   3  15       83.42       86.03      4.13 o 
   7   3  15       26.81       27.53      2.64 o 
   8   3  15       46.44       34.37      4.14 o 
   9   3  15      125.26      128.79      6.63 o 
  10   3  15       62.94       69.79      5.01 o 
  11   3  15        2.50       -0.91      1.84 o 
  12   3  15       11.96       14.57      2.10 o 
  13   3  15      131.98      129.98      7.83 o 
 -11   4  15       59.80       71.68      4.00 o 
 -10   4  15       15.07       17.42      5.43 o 
  -9   4  15       55.77       56.91      4.37 o 
  -8   4  15        7.02        5.19      2.45 o 
  -7   4  15       95.78       80.12      4.17 o 
  -6   4  15      116.00      124.17      4.95 o 
  -5   4  15       42.71       38.32      3.30 o 
  -4   4  15      235.94      239.75      8.78 o 
  -3   4  15      167.08      168.71      6.10 o 
  -2   4  15       81.60       78.76      4.60 o 
  -1   4  15      138.11      134.70      5.67 o 
   0   4  15      176.40      182.61      5.72 o 
   1   4  15       24.25       17.15      2.60 o 
   2   4  15       88.00       90.01      3.17 o 
   3   4  15       31.94       35.21      2.22 o 
   4   4  15        0.37        2.34      1.41 o 
   5   4  15       96.11       88.88      3.68 o 
   6   4  15      213.78      222.95      9.66 o 
   7   4  15       11.15       14.14      2.14 o 
   8   4  15      110.85      107.59      5.37 o 
   9   4  15       27.39       27.27      2.77 o 
  10   4  15        1.72        3.70      2.55 o 
 -17   0  16       32.69       30.71      3.04 o 
 -16   0  16       72.43       71.71      7.39 o 
 -15   0  16       28.65       19.94      5.64 o 
 -14   0  16      190.05      192.28     12.91 o 
 -13   0  16        1.91        2.03      4.87 o 
 -12   0  16      104.02      100.51     10.52 o 
 -11   0  16       22.53       15.23      6.26 o 
 -10   0  16       22.69       41.00      8.24 o 
  -9   0  16      365.62      344.14     18.64 o 
  -8   0  16      335.91      346.66     18.33 o 
  -7   0  16        1.34        4.12      4.61 o 
  -6   0  16      246.83      217.48     14.30 o 
  -5   0  16      894.07      861.75     17.43 o 
  -4   0  16       38.92       32.15      3.46 o 
  -3   0  16      156.98      170.51      7.14 o 
  -2   0  16       74.25       75.90      4.64 o 
  -1   0  16        0.53        0.16      2.17 o 
   0   0  16       56.31       61.33      4.19 o 
   1   0  16       69.41       77.59      5.05 o 
   2   0  16       40.09       32.32      4.23 o 
   3   0  16      108.84      120.76      6.24 o 
   4   0  16     1253.79     1300.68     24.62 o 
   5   0  16      212.94      206.15     10.63 o 
   6   0  16      916.29      916.30     17.83 o 
   7   0  16      283.43      289.52     10.28 o 
   8   0  16      163.94      156.07     11.76 o 
   9   0  16       21.01       15.84      5.41 o 
  10   0  16      472.91      477.63     14.26 o 
  11   0  16        4.53        9.95      2.75 o 
  12   0  16      221.26      225.24      7.81 o 
  13   0  16      420.41      448.73     10.94 o 
  14   0  16       12.14       17.70      2.92 o 
  15   0  16      320.86      354.00      8.21 o 
  16   0  16       81.95       81.24      7.38 o 
 -17   1  16        3.72        1.44      1.31 o 
 -16   1  16        1.73        0.72      1.56 o 
 -15   1  16       16.52       24.84      2.88 o 
 -14   1  16       11.63       18.38      2.79 o 
 -13   1  16       43.31       34.63      3.69 o 
 -12   1  16      205.01      199.91      7.50 o 
 -11   1  16       15.51       16.38      3.18 o 
 -10   1  16      498.85      483.69     11.52 o 
  -9   1  16       87.32       88.38      5.36 o 
  -8   1  16       39.57       36.25      3.25 o 
  -7   1  16      143.85      153.44      5.66 o 
  -6   1  16      145.93      135.90      6.53 o 
  -5   1  16        8.53       12.59      3.07 o 
  -4   1  16       21.43       19.52      2.77 o 
  -3   1  16      812.85      785.39     10.90 o 
  -2   1  16        0.00       -2.56      2.56 o 
  -1   1  16     1764.47     1678.39     25.68 o 
   0   1  16      582.14      558.38     10.50 o 
   1   1  16        1.02       -2.58      2.58 o 
   2   1  16      163.77      167.25      6.46 o 
   3   1  16      193.71      174.96      6.62 o 
   4   1  16      103.19      107.66      5.39 o 
   5   1  16       56.27       50.98      3.94 o 
   6   1  16        7.81        7.52      2.38 o 
   7   1  16      135.36      131.21      6.16 o 
   8   1  16      179.30      192.65      7.29 o 
   9   1  16      195.76      185.34      7.38 o 
  10   1  16      212.00      228.17      7.97 o 
  11   1  16      452.69      449.68      8.17 o 
  12   1  16       26.16       24.01      2.44 o 
  13   1  16       21.48       18.79      2.24 o 
  14   1  16       10.08       10.65      1.57 o 
  15   1  16        2.00        0.33      1.53 o 
  16   1  16        4.76        9.28      3.44 o 
 -16   2  16       68.58       76.05      5.87 o 
 -15   2  16        9.63       10.95      3.55 o 
 -14   2  16       16.23       10.10      4.32 o 
 -13   2  16      110.27      109.04      4.65 o 
 -12   2  16        8.89        6.20      1.67 o 
 -11   2  16        0.21        0.21      1.51 o 
 -10   2  16        9.16       10.07      2.05 o 
  -9   2  16       26.22       26.79      3.75 o 
  -8   2  16       27.88       23.66      2.61 o 
  -7   2  16       14.00        8.76      2.20 o 
  -6   2  16        3.58        2.05      2.13 o 
  -5   2  16      957.37      951.57     12.66 o 
  -4   2  16      558.33      568.73     12.19 o 
  -3   2  16       28.49       19.89      1.97 o 
  -2   2  16       40.11       36.33      2.75 o 
  -1   2  16      311.71      305.45      6.36 o 
   0   2  16        2.02        1.09      1.99 o 
   1   2  16      160.23      141.47      4.95 o 
   2   2  16        1.37       -3.27      3.27 o 
   3   2  16      459.90      500.04     12.52 o 
   4   2  16      274.38      266.82      7.75 o 
   5   2  16       13.26       10.05      2.04 o 
   6   2  16       59.41       48.98      3.32 o 
   7   2  16      543.19      529.68      9.14 o 
   8   2  16       80.22       80.84      3.91 o 
   9   2  16      170.34      181.59      8.20 o 
  10   2  16      120.44      121.23      5.59 o 
  11   2  16        0.11       -0.94      8.27 o 
  12   2  16        0.92        3.30      1.90 o 
  13   2  16        9.03       10.45      2.65 o 
  14   2  16        4.85        6.38      2.49 o 
 -13   3  16       19.68       24.46      2.17 o 
 -12   3  16       13.70       14.69      2.30 o 
 -11   3  16       16.44       16.95      2.36 o 
 -10   3  16        4.20        4.30      1.98 o 
  -9   3  16       17.95       17.46      2.91 o 
  -8   3  16       52.17       42.42      3.71 o 
  -7   3  16       51.31       43.40      3.89 o 
  -6   3  16      114.41      120.60      5.73 o 
  -5   3  16       60.66       61.58      6.78 o 
  -4   3  16        0.09       -2.71      2.71 o 
  -3   3  16      191.18      206.56      7.35 o 
  -2   3  16       24.49       19.77      4.06 o 
  -1   3  16       16.82       18.12      3.95 o 
   0   3  16      154.61      146.39      7.56 o 
   1   3  16       41.33       38.23      3.01 o 
   2   3  16      117.44      110.61      4.56 o 
   3   3  16       18.09       21.12      2.29 o 
   4   3  16        0.07        1.79      2.10 o 
   5   3  16        9.16       11.71      2.18 o 
   6   3  16        9.95        8.41      2.02 o 
   7   3  16        0.50        2.23      1.73 o 
   8   3  16       34.42       29.15      3.35 o 
   9   3  16       28.99       26.29      4.92 o 
  10   3  16        5.43       -0.41      2.36 o 
  11   3  16       15.68       14.70      2.57 o 
  12   3  16        7.57       10.45      1.96 o 
  -9   4  16        3.52        3.98      2.22 o 
  -8   4  16        2.85        0.11      3.14 o 
  -7   4  16        2.96        0.68      1.12 o 
  -6   4  16        1.75       -0.14      2.64 o 
  -5   4  16       34.04       34.54      2.84 o 
  -4   4  16      105.30      102.17      4.82 o 
  -3   4  16        0.37        0.68      2.22 o 
  -2   4  16      349.95      353.09      8.12 o 
  -1   4  16      163.52      165.58      5.26 o 
   0   4  16       77.82       80.39      3.87 o 
   1   4  16       69.97       70.59      3.65 o 
   2   4  16        6.50        3.34      2.11 o 
   3   4  16        6.73        7.05      1.36 o 
   4   4  16        0.65        0.99      1.40 o 
   5   4  16        0.68        1.70      1.28 o 
   6   4  16      119.68      126.66      4.32 o 
   7   4  16       12.14        9.58      2.45 o 
   8   4  16        2.11        1.70      1.64 o 
 -16   1  17       71.84       66.69      3.87 o 
 -15   1  17       15.99       17.26      2.31 o 
 -14   1  17      207.72      200.60      6.52 o 
 -13   1  17      196.17      201.41      6.84 o 
 -12   1  17       35.87       37.73      2.92 o 
 -11   1  17        2.96        5.46      2.30 o 
 -10   1  17       12.46       11.75      2.22 o 
  -9   1  17        6.08        4.93      2.02 o 
  -8   1  17      275.38      296.76      7.62 o 
  -7   1  17        2.50        2.47      2.73 o 
  -6   1  17      106.66      104.72      5.04 o 
  -5   1  17      299.53      299.40      7.99 o 
  -4   1  17       30.83       30.94      2.91 o 
  -3   1  17      100.90       96.83      4.34 o 
  -2   1  17       24.69       27.49      2.84 o 
  -1   1  17       60.29       54.61      3.49 o 
   0   1  17      100.06       99.09      5.38 o 
   1   1  17      153.57      143.64      6.23 o 
   2   1  17      263.10      263.39      8.32 o 
   3   1  17       35.97       36.37      3.67 o 
   4   1  17      146.57      136.81      6.09 o 
   5   1  17       64.17       57.56      4.26 o 
   6   1  17       92.06       98.11      4.63 o 
   7   1  17        3.31        5.32      2.80 o 
   8   1  17      369.56      382.38      9.76 o 
   9   1  17        3.83        6.40      3.61 o 
  10   1  17        8.13        8.65      1.86 o 
  11   1  17        0.15       -1.74      1.92 o 
  12   1  17      173.57      185.04      4.91 o 
  13   1  17        0.32        0.95      2.46 o 
  14   1  17       96.50      102.03      3.41 o 
  15   1  17       66.03       61.17      4.09 o 
 -15   2  17       20.56       26.86      2.74 o 
 -14   2  17        5.05        9.93      3.36 o 
 -13   2  17       48.74       57.67      4.16 o 
 -12   2  17        1.06       -1.63      2.24 o 
 -11   2  17       12.86       16.73      2.84 o 
 -10   2  17       45.75       43.30      3.77 o 
  -9   2  17      190.70      188.52      5.97 o 
  -8   2  17        0.34       -1.82      1.82 o 
  -7   2  17      161.84      157.09      5.69 o 
  -6   2  17       48.40       40.87      2.85 o 
  -5   2  17        4.62        4.78      1.46 o 
  -4   2  17       10.06       11.11      1.88 o 
  -3   2  17        1.40       -1.64      2.05 o 
  -2   2  17       18.32       16.57      2.74 o 
  -1   2  17      290.97      296.56      6.95 o 
   0   2  17       19.80       18.04      2.31 o 
   1   2  17      121.54      123.69      4.60 o 
   2   2  17      161.20      186.15      6.56 o 
   3   2  17       15.93       17.86      4.02 o 
   4   2  17      210.68      208.71      6.02 o 
   5   2  17       18.83       13.25      2.20 o 
   6   2  17       18.09       18.20      2.31 o 
   7   2  17       38.26       38.69      2.91 o 
   8   2  17       88.52       92.67      6.26 o 
   9   2  17       14.63       13.53      2.92 o 
  10   2  17      157.14      164.27      7.14 o 
  11   2  17      264.07      288.57      8.86 o 
  12   2  17       45.44       37.79      3.56 o 
  13   2  17      136.08      143.87      4.28 o 
 -12   3  17        0.40        0.08      2.17 o 
 -11   3  17       21.57       25.98      2.61 o 
 -10   3  17       64.61       62.42      2.95 o 
  -9   3  17        7.83        5.60      1.67 o 
  -8   3  17       55.85       56.32      3.78 o 
  -7   3  17        6.92       11.20      2.64 o 
  -6   3  17       10.58       14.17      2.69 o 
  -5   3  17       62.08       60.99      4.10 o 
  -4   3  17       62.86       53.55      4.17 o 
  -3   3  17       38.35       35.23      4.05 o 
  -2   3  17       99.23       98.78      6.12 o 
  -1   3  17       10.95       10.23      3.28 o 
   0   3  17       33.72       36.36      3.61 o 
   1   3  17      401.10      425.49      9.84 o 
   2   3  17        0.49        0.43      1.62 o 
   3   3  17      198.85      204.22      5.12 o 
   4   3  17        5.20        4.32      1.73 o 
   5   3  17        9.74        7.71      1.92 o 
   6   3  17       42.01       43.12      2.83 o 
   7   3  17       55.90       59.35      3.56 o 
   8   3  17        0.03       -2.75      2.75 o 
   9   3  17       37.34       26.72      4.31 o 
  10   3  17       78.73       79.77      4.68 o 
  11   3  17        4.94        5.48      1.87 o 
  -7   4  17       10.44       11.03      2.89 o 
  -6   4  17      111.58      102.30     11.44 o 
  -5   4  17       83.66       86.64      3.71 o 
  -4   4  17      164.70      165.53      5.09 o 
  -3   4  17      228.52      229.04      6.49 o 
  -2   4  17       28.02       34.13      3.18 o 
  -1   4  17       17.74       19.51      2.27 o 
   0   4  17        0.86       -0.71      1.89 o 
   1   4  17        2.14        1.76      1.58 o 
   2   4  17       66.49       65.89      3.15 o 
   3   4  17       61.97       62.89      2.64 o 
   4   4  17        0.14        1.41      1.84 o 
   5   4  17      129.24      120.57      5.08 o 
   6   4  17       41.22       32.04      2.78 o 
 -16   0  18        1.18        2.99      3.11 o 
 -15   0  18       61.94       65.44      4.08 o 
 -14   0  18        8.26       16.21      4.66 o 
 -13   0  18      105.72      122.78     10.08 o 
 -12   0  18       75.83       76.94      9.02 o 
 -11   0  18      691.96      702.48     24.26 o 
 -10   0  18       28.18       19.97      3.43 o 
  -9   0  18      710.29      666.47     15.34 o 
  -8   0  18      563.78      551.25     11.61 o 
  -7   0  18       50.38       43.45      4.05 o 
  -6   0  18      139.48      137.26      6.22 o 
  -5   0  18       21.68       23.49      3.49 o 
  -4   0  18      614.39      595.82     12.28 o 
  -3   0  18       36.44       30.11      3.74 o 
  -2   0  18      654.68      635.63     16.78 o 
  -1   0  18       32.89       31.43      3.54 o 
   0   0  18      211.78      211.96      8.71 o 
   1   0  18     1241.99     1269.11     22.11 o 
   2   0  18      329.59      340.34     10.90 o 
   3   0  18      217.42      219.45      8.94 o 
   4   0  18     1011.52     1055.00     18.64 o 
   5   0  18     1325.01     1417.14     41.95 o 
   6   0  18       18.67       17.42      3.52 o 
   7   0  18       90.93       82.10      9.07 o 
   8   0  18       64.91       65.11      7.70 o 
   9   0  18      234.01      230.53     13.16 o 
  10   0  18       24.25       24.15      3.69 o 
  11   0  18       85.85       79.86      4.54 o 
  12   0  18      216.70      208.98      6.62 o 
  13   0  18      248.08      265.90     10.83 o 
  14   0  18        0.85        2.86      1.94 o 
 -15   1  18       36.85       33.53      2.56 o 
 -14   1  18       23.33       27.59      2.52 o 
 -13   1  18       54.74       42.14      3.27 o 
 -12   1  18      156.68      156.30      5.98 o 
 -11   1  18        1.11        2.02      2.37 o 
 -10   1  18       59.16       63.04      4.42 o 
  -9   1  18       65.40       73.46      4.13 o 
  -8   1  18        1.83        0.49      2.06 o 
  -7   1  18       32.43       29.00      3.17 o 
  -6   1  18      259.06      261.64      6.62 o 
  -5   1  18      100.36       97.02      4.40 o 
  -4   1  18      858.21      827.90     11.55 o 
  -3   1  18      172.15      155.54      5.39 o 
  -2   1  18      114.84      105.87      4.61 o 
  -1   1  18      186.37      189.07      7.14 o 
   0   1  18      723.85      725.40     13.33 o 
   1   1  18      179.55      187.11      7.17 o 
   2   1  18        2.75        1.35      2.17 o 
   3   1  18      130.12      125.09      5.86 o 
   4   1  18      114.41      119.17      5.81 o 
   5   1  18      588.82      583.87     11.55 o 
   6   1  18        4.55        3.90      3.26 o 
   7   1  18      623.66      654.34     12.35 o 
   8   1  18      223.50      224.63      7.27 o 
   9   1  18        0.80        0.73      2.71 o 
  10   1  18        6.76        7.27      1.88 o 
  11   1  18        1.59        0.69      1.58 o 
  12   1  18        8.13        6.81      1.40 o 
  13   1  18        0.36        0.08      1.71 o 
  14   1  18       63.77       81.55      6.27 o 
 -14   2  18       95.20      101.27      6.51 o 
 -13   2  18        7.43        6.87      2.91 o 
 -12   2  18        2.87       -1.07      2.29 o 
 -11   2  18        0.19       -2.90      2.90 o 
 -10   2  18       31.65       36.01      2.76 o 
  -9   2  18        4.69        3.51      1.76 o 
  -8   2  18      119.30      108.15      4.56 o 
  -7   2  18        0.16        0.13      1.46 o 
  -6   2  18       14.93       10.85      1.87 o 
  -5   2  18        1.45        0.26      1.63 o 
  -4   2  18       61.55       57.33      6.33 o 
  -3   2  18        1.77       -1.92      1.92 o 
  -2   2  18       20.08       16.76      2.57 o 
  -1   2  18        3.23        0.88      1.91 o 
   0   2  18      154.02      156.98      6.17 o 
   1   2  18      190.08      190.32      6.71 o 
   2   2  18       12.48        8.07      5.05 o 
   3   2  18      347.92      350.39     11.27 o 
   4   2  18       82.90       76.98      4.72 o 
   5   2  18      285.46      300.33      8.29 o 
   6   2  18       47.42       49.30      3.70 o 
   7   2  18       53.31       52.89      3.64 o 
   8   2  18        0.85        0.30      2.47 o 
   9   2  18       27.20       30.53      6.12 o 
  10   2  18        1.43       -3.38      3.38 o 
  11   2  18       91.94       91.45      4.75 o 
  12   2  18       22.90       25.28      2.20 o 
 -11   3  18        6.44       11.15      2.12 o 
 -10   3  18        9.53        8.87      1.70 o 
  -9   3  18        0.10        2.65      1.42 o 
  -8   3  18        7.94       10.23      1.91 o 
  -7   3  18        0.02        1.59      1.72 o 
  -6   3  18       16.53       13.64      2.11 o 
  -5   3  18        4.63        1.52      2.01 o 
  -4   3  18        0.47        1.40      2.19 o 
  -3   3  18       57.90       60.46      5.38 o 
  -2   3  18       56.90       52.26      4.55 o 
  -1   3  18        0.33        0.46      2.19 o 
   0   3  18       26.22       27.00      3.10 o 
   1   3  18       14.96        9.71      2.37 o 
   2   3  18        2.15        2.81      1.36 o 
   3   3  18        9.22        6.67      1.59 o 
   4   3  18       13.64       10.83      1.60 o 
   5   3  18        2.10       -1.20      1.32 o 
   6   3  18       22.19       22.32      3.00 o 
   7   3  18        1.85       -2.08      2.86 o 
   8   3  18       17.95       16.19      3.62 o 
   9   3  18        0.15        1.26      2.08 o 
  -5   4  18      122.76      120.67      7.96 o 
  -4   4  18       17.25       12.37      1.93 o 
  -3   4  18        6.49        9.07      1.98 o 
  -2   4  18       53.08       52.63      3.14 o 
  -1   4  18       69.87       64.17      3.38 o 
   0   4  18        0.91       -0.62      1.43 o 
   1   4  18       20.70       18.32      2.22 o 
   2   4  18       82.63       85.60      4.16 o 
   3   4  18       22.90       17.22      3.18 o 
 -14   1  19       13.93       14.94      1.97 o 
 -13   1  19        1.13        1.25      1.22 o 
 -12   1  19       44.31       43.00      3.38 o 
 -11   1  19        0.14        1.20      1.53 o 
 -10   1  19       28.17       26.74      2.35 o 
  -9   1  19       74.28       73.16      3.47 o 
  -8   1  19       73.50       75.84      3.69 o 
  -7   1  19       87.71       74.97      3.76 o 
  -6   1  19      209.47      206.42      5.81 o 
  -5   1  19       86.68       92.29      4.15 o 
  -4   1  19      154.43      143.08      5.03 o 
  -3   1  19       82.37       79.30      4.01 o 
  -2   1  19       82.46       71.29      4.62 o 
  -1   1  19       35.59       25.79      3.37 o 
   0   1  19        7.75        8.00      2.59 o 
   1   1  19        7.19        3.49      2.33 o 
   2   1  19       78.59       81.25      4.78 o 
   3   1  19       52.41       53.57      4.12 o 
   4   1  19      231.32      226.45      7.31 o 
   5   1  19       33.71       36.94      3.02 o 
   6   1  19       76.43       70.61      4.40 o 
   7   1  19      245.32      253.18      7.49 o 
   8   1  19        0.89        3.05      3.35 o 
   9   1  19      218.30      231.54      5.97 o 
  10   1  19       55.15       59.69      3.05 o 
  11   1  19        2.68        1.50      1.55 o 
  12   1  19       93.16      100.79      4.03 o 
 -12   2  19        0.25       -1.69      1.69 o 
 -11   2  19       25.45       28.93      3.03 o 
 -10   2  19        8.38        8.14      1.92 o 
  -9   2  19       88.22       82.60      3.55 o 
  -8   2  19       22.94       16.40      1.86 o 
  -7   2  19       59.27       50.72      5.35 o 
  -6   2  19       73.71       74.23      5.32 o 
  -5   2  19       37.96       30.87      4.23 o 
  -4   2  19      551.60      555.52     13.44 o 
  -3   2  19        4.82        2.31      2.10 o 
  -2   2  19       52.33       48.50      3.68 o 
  -1   2  19        0.49       -1.01      1.62 o 
   0   2  19       46.11       51.59      3.74 o 
   1   2  19       47.56       48.86      4.54 o 
   2   2  19       46.81       54.31      5.84 o 
   3   2  19        0.53        2.60      1.91 o 
   4   2  19       11.80       10.05      2.35 o 
   5   2  19       10.90       14.60      2.42 o 
   6   2  19       65.23       66.84      3.93 o 
   7   2  19       68.67       76.45      4.16 o 
   8   2  19      128.21      139.32      6.13 o 
   9   2  19        2.30        2.47      1.90 o 
  10   2  19      157.23      161.87      8.99 o 
  11   2  19      194.05      190.20      8.26 o 
  -9   3  19        3.27        3.91      2.60 o 
  -8   3  19       56.10       50.76      5.48 o 
  -7   3  19      100.73      101.12      7.74 o 
  -6   3  19        4.09        4.21      2.99 o 
  -5   3  19      107.57      117.30      5.44 o 
  -4   3  19        0.90        0.36      2.98 o 
  -3   3  19      219.67      234.23      9.54 o 
  -2   3  19      111.59      106.50      4.68 o 
  -1   3  19        4.34        3.82      2.28 o 
   0   3  19       43.44       40.94      3.31 o 
   1   3  19       60.30       57.19      3.28 o 
   2   3  19        0.73       -2.60      2.74 o 
   3   3  19       13.98       17.54      2.21 o 
   4   3  19      103.68      103.13      3.45 o 
   5   3  19       15.42       13.61      1.57 o 
   6   3  19      209.74      190.53      8.62 o 
   7   3  19      113.13      107.23      6.33 o 
   8   3  19       51.75       49.26      4.81 o 
 -13   0  20        6.56        4.98      1.75 o 
 -12   0  20      194.78      168.45      6.66 o 
 -11   0  20       81.93       74.50      5.07 o 
 -10   0  20        4.34       -0.38      4.18 o 
  -9   0  20        1.86        1.46      2.35 o 
  -8   0  20       63.32       47.92      4.95 o 
  -7   0  20      186.22      185.84     13.01 o 
  -6   0  20       12.54       14.00      3.91 o 
  -5   0  20      205.25      206.08     12.55 o 
  -4   0  20        1.74        1.73      3.23 o 
  -3   0  20      354.65      336.19     16.04 o 
  -2   0  20      463.32      444.88     18.42 o 
  -1   0  20       27.18       31.12      6.33 o 
   0   0  20      332.62      335.18     16.15 o 
   1   0  20      222.36      228.21     13.32 o 
   2   0  20      613.31      630.28     21.57 o 
   3   0  20       29.98       23.87      5.68 o 
   4   0  20       51.70       50.06      7.04 o 
   5   0  20      352.20      365.25     16.09 o 
   6   0  20        2.40        0.86      3.70 o 
   7   0  20      420.00      412.48     16.40 o 
   8   0  20       65.24       72.64      7.26 o 
   9   0  20       56.02       55.00      4.47 o 
  10   0  20        0.91       -2.41      2.41 o 
  11   0  20       19.65       17.00      2.70 o 
  12   0  20      104.97      111.75      6.77 o 
 -13   1  20       19.46       23.77      3.73 o 
 -12   1  20        9.51        5.54      2.10 o 
 -11   1  20       20.64       18.85      2.04 o 
 -10   1  20       76.48       87.38      3.26 o 
  -9   1  20        4.34        2.31      1.48 o 
  -8   1  20      115.58      108.85      3.96 o 
  -7   1  20      103.57       91.89      3.82 o 
  -6   1  20        5.35        5.63      1.81 o 
  -5   1  20       28.28       24.91      2.59 o 
  -4   1  20      221.55      218.83      7.18 o 
  -3   1  20      536.87      526.93     10.91 o 
  -2   1  20       31.07       34.13      3.53 o 
  -1   1  20       84.66       87.05      5.32 o 
   0   1  20       16.20       11.36      2.66 o 
   1   1  20      170.19      177.90      6.57 o 
   2   1  20      273.82      260.72      7.78 o 
   3   1  20       48.93       48.10      3.73 o 
   4   1  20      216.11      230.00      6.13 o 
   5   1  20       48.92       52.88      3.87 o 
   6   1  20        0.60        0.77      1.88 o 
   7   1  20       32.18       33.97      5.97 o 
   8   1  20        0.59        2.26      3.01 o 
   9   1  20        6.01        1.02      2.05 o 
  10   1  20        5.00        4.56      1.72 o 
  11   1  20        1.38       -0.51      1.71 o 
 -11   2  20        8.12       11.55      2.10 o 
 -10   2  20       12.90       10.75      2.24 o 
  -9   2  20        3.31        5.32      2.14 o 
  -8   2  20        1.01        1.57      2.26 o 
  -7   2  20        0.19        1.77      1.93 o 
  -6   2  20        6.75        8.46      2.63 o 
  -5   2  20       53.67       55.30      4.48 o 
  -4   2  20       16.13       21.41      3.55 o 
  -3   2  20       18.16       15.00      4.36 o 
  -2   2  20      131.35      134.14      5.18 o 
  -1   2  20       10.54       11.60      2.76 o 
   0   2  20      205.79      210.35      7.90 o 
   1   2  20        3.66        3.42      1.86 o 
   2   2  20       26.21       27.38      2.91 o 
   3   2  20       36.48       32.84      3.04 o 
   4   2  20        9.64       12.57      2.29 o 
   5   2  20        1.69       -0.61      2.09 o 
   6   2  20       86.44       81.94      5.16 o 
   7   2  20       31.50       28.80      3.03 o 
   8   2  20      108.96      116.04      7.53 o 
   9   2  20       24.23       19.93      3.37 o 
  -7   3  20        0.31       -2.65      2.65 o 
  -6   3  20       12.90       14.12      3.51 o 
  -5   3  20        3.01        2.14      3.42 o 
  -4   3  20       30.87       29.38      3.28 o 
  -3   3  20       37.55       35.48      3.69 o 
  -2   3  20       38.04       35.77      3.68 o 
  -1   3  20        0.37       -0.40      1.71 o 
   0   3  20       34.15       32.71      3.54 o 
   1   3  20       13.56       10.93      2.83 o 
   2   3  20       24.80       23.31      3.00 o 
   3   3  20       18.53       24.45      3.82 o 
   4   3  20       14.42       17.52      2.59 o 
 -11   1  21        9.62       11.07      1.79 o 
 -10   1  21        0.01       -0.53      1.20 o 
  -9   1  21      103.15       95.85      3.23 o 
  -8   1  21        7.68        5.24      1.67 o 
  -7   1  21       64.62       53.73      2.80 o 
  -6   1  21      194.35      191.50      6.05 o 
  -5   1  21       97.92      102.95      4.75 o 
  -4   1  21       67.08       67.32      4.00 o 
  -3   1  21       44.82       45.46      3.51 o 
  -2   1  21       39.08       39.72      3.42 o 
  -1   1  21       18.60       19.65      2.67 o 
   0   1  21       57.35       62.06      4.01 o 
   1   1  21        0.05       -2.09      2.32 o 
   2   1  21        0.37       -1.54      1.85 o 
   3   1  21        1.56        1.03      1.65 o 
   4   1  21      182.18      191.91      6.17 o 
   5   1  21        1.03       -1.02      2.55 o 
   6   1  21      260.17      255.75      8.11 o 
   7   1  21       87.46       92.66      5.02 o 
   8   1  21       37.55       38.88      2.82 o 
   9   1  21        0.18        1.45      2.30 o 
  -9   2  21       49.36       52.40      4.94 o 
  -8   2  21       15.84       13.25      2.17 o 
  -7   2  21      128.78      134.70      7.85 o 
  -6   2  21        4.18        7.49      2.07 o 
  -5   2  21       41.88       39.59      3.51 o 
  -4   2  21        0.33       -2.08      2.72 o 
  -3   2  21        0.36        0.41      2.59 o 
  -2   2  21        7.62        5.82      2.21 o 
  -1   2  21      223.99      236.22     11.11 o 
   0   2  21      113.53      116.68      4.53 o 
   1   2  21      104.74      113.33      4.73 o 
   2   2  21      253.06      275.65      6.82 o 
   3   2  21       32.36       37.09      2.90 o 
   4   2  21       12.54       17.13      2.84 o 
   5   2  21       96.72      106.77      5.26 o 
   6   2  21        0.10        3.15      2.26 o 
   7   2  21      193.89      182.36     17.69 o 
  -3   3  21       31.85       27.92      2.91 o 
  -2   3  21       30.48       27.89      3.49 o 
  -1   3  21       14.63        9.82      2.89 o 
   0   3  21       85.42       86.16      8.51 o 
   1   3  21      153.69      159.53      8.19 o 
   2   3  21       25.44       30.63      4.48 o 
 -10   0  22        0.75       -1.59      2.56 o 
  -9   0  22       23.65       21.62      2.90 o 
  -8   0  22       19.09       24.40      4.00 o 
  -7   0  22       16.62       10.35      3.50 o 
  -6   0  22       59.17       62.52      6.37 o 
  -5   0  22       14.76       14.91      3.79 o 
  -4   0  22       14.82       10.73      4.13 o 
  -3   0  22      393.86      407.17     15.45 o 
  -2   0  22       33.62       35.34      5.66 o 
  -1   0  22       13.52       15.24      4.59 o 
   0   0  22       96.23       93.73      8.21 o 
   1   0  22       21.87       30.80      5.18 o 
   2   0  22      248.60      266.45     12.76 o 
   3   0  22       12.89       12.52      3.77 o 
   4   0  22       36.08       32.58      5.37 o 
   5   0  22        7.46        4.50      2.83 o 
   6   0  22       62.66       65.32      6.05 o 
   7   0  22       11.87       17.14      3.47 o 
   8   0  22       39.01       38.13      3.19 o 
  -9   1  22       25.71       24.06      3.59 o 
  -8   1  22        0.10       -1.95      1.95 o 
  -7   1  22       71.63       66.61      3.19 o 
  -6   1  22       44.94       41.51      2.75 o 
  -5   1  22       42.88       48.14      3.12 o 
  -4   1  22       99.99       98.26      4.23 o 
  -3   1  22        2.37        2.87      1.90 o 
  -2   1  22      148.17      148.94      5.28 o 
  -1   1  22       79.30       77.63      3.98 o 
   0   1  22       26.93       28.87      2.75 o 
   1   1  22        0.32       -1.60      2.21 o 
   2   1  22       44.80       44.49      2.70 o 
   3   1  22       85.16       88.75      4.80 o 
   4   1  22       28.16       30.95      2.60 o 
   5   1  22       21.86       13.75      2.12 o 
   6   1  22        0.43        0.58      2.40 o 
   7   1  22        4.66        7.77      2.09 o 
  -6   2  22       51.18       51.08      4.90 o 
  -5   2  22       60.93       59.19      5.46 o 
  -4   2  22       10.02        4.98      1.67 o 
  -3   2  22        0.34        2.37      1.97 o 
  -2   2  22       16.72       10.98      1.85 o 
  -1   2  22       24.97       25.43      3.03 o 
   0   2  22        8.80        7.05      2.03 o 
   1   2  22       55.97       51.16      2.98 o 
   2   2  22        2.37        3.31      1.82 o 
   3   2  22       80.59       72.08      4.10 o 
   4   2  22        0.10        2.84      2.26 o 
  -6   1  23       75.59       72.09      5.58 o 
  -5   1  23        2.01        5.75      7.23 o 
  -4   1  23        5.32        9.05      2.58 o 
  -3   1  23       14.03       12.35      1.72 o 
  -2   1  23        5.08        2.98      1.51 o 
  -1   1  23        4.86        5.57      2.01 o 
   0   1  23       14.88       14.90      1.79 o 
   1   1  23        3.08       -1.76      1.98 o 
   2   1  23       77.92       74.78      4.15 o 
   3   1  23       46.35       44.72      5.04 o 
   4   1  23        0.61       -0.90      1.94 o 
  -3   0  24      564.54      603.41     14.74 o 
  -2   0  24        0.21        0.54      2.03 o 
  -1   0  24      247.66      268.27     10.20 o 
                                                 
